# Supplementary material for: How MicroRNA and Transcription Factor Co-regulatory Networks Affect Osteosarcoma Cell Proliferation
Source: PLoS Comput Biol. 2013 Aug 29;9(8):e1003210. doi: 10.1371/journal.pcbi.1003210 (PMC3757060; doi:10.1371/journal.pcbi.1003210)
Supplement: Table S1 — Enrichment of proliferation-related microRNA target genes. Results of the hypergeometric test to examine significantly enriched microRNA target genes within the list of DE genes. The table marks the total number of predicted target genes, the number of DE target genes, and the corresponding FDR. (XLS) [file pcbi.1003210.s008.xls]

## Sheet: TableS1
microRNA	predicted targetsa	DE targets	FDR
miR-181a	1126	64	0.00147**
miR-9-3p	882	42	0.08098
miR-181d	1131	65	0.00126**
miR-138	1708	97	0.00020***
miR-214	2152	99	0.04461*
miR-9-5p	938	63	0.00007***
miR-181b	1130	66	0.00099***
let-7f	1151	53	0.08303
miR-92b	939	45	0.07787
miR-130a	1299	59	0.02857*
miR-21-5p	837	43	0.01220*
miR-155	895	44	0.01904*
miR-222	1105	63	0.00020***
miR-221	1106	65	0.00009***
miR-100	204	11	0.06919
miR-21-3p	1257	76	0.00001***
miR-151-5p	532	18	0.52335
a predicted microRNA targets derived from TargetScan 6.2
* FDR < 0.05; ** FDR < 0.01; *** FDR < 0.001
