# Supplementary material for: How MicroRNA and Transcription Factor Co-regulatory Networks Affect Osteosarcoma Cell Proliferation
Source: PLoS Comput Biol. 2013 Aug 29;9(8):e1003210. doi: 10.1371/journal.pcbi.1003210 (PMC3757060; doi:10.1371/journal.pcbi.1003210)
Supplement: Table S2 — Significant microRNA and TF co-regulatory 3-node motifs. The table summarizes the number of common target genes of each non-random microRNA and TF co-regulatory pair with corresponding statistics. (XLS) [file pcbi.1003210.s009.xls]

## Sheet: TableS2
Cluster	TF	microRNA	Common targets	p-value	FDR
C1	V$MYCMAX_03	hsa-miR-138	10	0.024145118	0.146366092
	V$AP2REP_01	hsa-miR-138	6	0.001406136	0.056245453
	V$FAC1_01	hsa-miR-214	6	0.014596741	0.146366092
	V$ZIC2_01	hsa-miR-214	6	0.018437341	0.146366092
	V$MEF2_03	hsa-miR-181a	5	0.000590302	0.035418123
	V$MEF2_03	hsa-miR-181b	5	0.0005407	0.035418123
	V$OCT1_04	hsa-miR-181a	5	0.008418156	0.122104009
	V$OCT1_04	hsa-miR-181b	5	0.009157801	0.122104009
	V$SREBP1_02	hsa-miR-181a	5	0.0167002	0.146366092
	V$SREBP1_02	hsa-miR-181b	5	0.017897745	0.146366092
	V$ATF_01	hsa-miR-130a	4	0.006199434	0.122104009
	V$E4BP4_01	hsa-miR-214	4	0.047451649	0.199155412
	V$RSRFC4_01	hsa-miR-181b	4	0.045928527	0.199155412
	V$AP1_01	hsa-miR-221	3	0.040764017	0.195667281
	V$AP1_01	hsa-miR-222	3	0.030830357	0.154151785
	V$AREB6_01	hsa-miR-130a	3	0.028920607	0.154151785
	V$CEBPB_02	hsa-miR-130a	3	0.011828769	0.141945227
	V$CREBP1_01	hsa-miR-181a	3	0.024394349	0.146366092
	V$CREBP1_01	hsa-miR-181b	3	0.023149558	0.146366092
	V$HSF1_01	hsa-miR-130a	3	0.007191276	0.122104009
	V$HSF2_01	hsa-miR-130a	3	0.004907936	0.122104009
	V$ZIC2_01	hsa-miR-9-5p	3	0.02879637	0.154151785
	V$AP1_01	hsa-miR-21-5p	2	0.030183606	0.154151785
	V$OCT1_01	hsa-miR-21-3p	2	0.02427087	0.146366092
	V$OCT1_01	hsa-miR-21-5p	2	0.007567368	0.122104009
	V$OCT1_03	hsa-miR-21-5p	2	0.01528353	0.146366092
	V$SRF_01	hsa-miR-130a	2	0.047403109	0.199155412
	V$SRF_Q6	hsa-miR-21-5p	2	0.020390296	0.146366092
	V$TBP_01	hsa-miR-181b	2	0.048129224	0.199155412
C2	V$EGR1_01	hsa-miR-9-5p	11	0.000183516	0.018168049
	V$SP1_Q6	hsa-miR-9-5p	10	0.004004642	0.038997287
	V$AREB6_01	hsa-miR-130a	7	0.000638268	0.024490158
	V$AREB6_01	hsa-miR-221	7	0.004491315	0.038997287
	V$AREB6_01	hsa-miR-222	7	0.004471321	0.038997287
	V$MYOGNF1_01	hsa-miR-9-5p	7	0.011519765	0.067337086
	V$SOX9_B1	hsa-miR-21-3p	7	0.001884239	0.037204922
	V$BACH1_01	hsa-miR-9-5p	6	0.011562934	0.067337086
	V$CEBPB_02	hsa-miR-130a	6	0.000742126	0.024490158
	V$E2F_02	hsa-miR-214	6	0.044773961	0.13037124
	V$FREAC3_01	hsa-miR-138	6	0.008962885	0.067337086
	V$GATA2_01	hsa-miR-130a	6	0.001890072	0.037204922
	V$NFAT_Q6	hsa-miR-9-5p	6	0.003790297	0.038997287
	V$AREB6_02	hsa-miR-214	5	0.101670773	0.18763844
	V$CREBP1_Q2	hsa-miR-9-5p	5	0.02021582	0.10006831
	V$FOXJ2_01	hsa-miR-138	5	0.034236249	0.123761631
	V$FOXO1_01	hsa-miR-221	5	0.011140817	0.067337086
	V$FOXO1_01	hsa-miR-222	5	0.009732914	0.067337086
	V$FREAC3_01	hsa-miR-221	5	0.032363894	0.123231751
	V$FREAC3_01	hsa-miR-222	5	0.031262124	0.123231751
	V$ISRE_01	hsa-miR-21-3p	5	0.03500329	0.123761631
	V$OCT1_01	hsa-miR-21-3p	5	0.002776711	0.038997287
	V$P53_01	hsa-miR-130a	5	0.063731203	0.153887539
	V$SREBP1_02	hsa-miR-9-5p	5	0.026523356	0.119165215
	V$SRF_01	hsa-miR-130a	5	0.002254844	0.037204922
	V$ZIC2_01	hsa-miR-214	5	0.075500425	0.162490044
	V$AP1FJ_Q2	hsa-miR-9-5p	4	0.015096939	0.079176831
	V$ARP1_01	hsa-miR-130a	4	0.043362916	0.13037124
	V$ARP1_01	hsa-miR-9-5p	4	0.0724344	0.162490044
	V$ATF_01	hsa-miR-9-5p	4	0.104243578	0.18763844
	V$CREBP1CJUN_01	hsa-miR-9-5p	4	0.03762079	0.124148608
	V$MYCMAX_02	hsa-miR-138	4	0.051717513	0.145400923
	V$PAX6_01	hsa-miR-9-5p	4	0.109702828	0.193938929
	V$RORA2_01	hsa-miR-214	4	0.066967486	0.154180957
	V$RSRFC4_01	hsa-miR-21-3p	4	0.082347645	0.163048338
	V$SRF_Q6	hsa-miR-21-3p	4	0.024032551	0.11329631
	V$TAXCREB_02	hsa-miR-21-5p	4	0.004726944	0.038997287
	V$AP1_01	hsa-miR-9-5p	3	0.103955005	0.18763844
	V$E4BP4_01	hsa-miR-181a	3	0.044486873	0.13037124
	V$E4BP4_01	hsa-miR-181b	3	0.052873063	0.145400923
	V$MEF2_01	hsa-miR-138	3	0.115091299	0.196448941
	V$MEF2_01	hsa-miR-21-5p	3	0.015195553	0.079176831
	V$MEF2_04	hsa-miR-214	3	0.080288511	0.163048338
	V$P53_02	hsa-miR-9-5p	3	0.113797454	0.196448941
	V$SOX9_B1	hsa-miR-181a	3	0.066574609	0.154180957
	V$SOX9_B1	hsa-miR-181b	3	0.078703396	0.163048338
	V$SREBP1_02	hsa-miR-181b	3	0.062817198	0.153887539
	V$STAT_01	hsa-miR-21-3p	3	0.090768912	0.176198476
	V$AP1_01	hsa-miR-21-5p	2	0.040640802	0.129788368
	V$AP2REP_01	hsa-miR-181a	2	0.031688507	0.123231751
	V$AP2REP_01	hsa-miR-181b	2	0.037204879	0.124148608
	V$FOXO1_01	hsa-miR-181a	2	0.061864593	0.153887539
	V$FOXO1_01	hsa-miR-181b	2	0.074069623	0.162490044
	V$ISRE_01	hsa-miR-21-5p	2	0.062692693	0.153887539
	V$OCT1_03	hsa-miR-9-5p	2	0.09635653	0.18344801
	V$RSRFC4_01	hsa-miR-21-5p	2	0.061067839	0.153887539
	V$SOX9_B1	hsa-miR-21-5p	2	0.081977233	0.163048338
	V$SRF_Q6	hsa-miR-21-5p	2	0.027684848	0.119165215
