# Supplementary material for: How MicroRNA and Transcription Factor Co-regulatory Networks Affect Osteosarcoma Cell Proliferation
Source: PLoS Comput Biol. 2013 Aug 29;9(8):e1003210. doi: 10.1371/journal.pcbi.1003210 (PMC3757060; doi:10.1371/journal.pcbi.1003210)
Supplement: Table S3 — Significant microRNA and TF co-regulatory 4-node motifs. The table summarizes the number of interacting target genes of each non-random microRNA and TF co-regulatory pair with corresponding statistics. (XLS) [file pcbi.1003210.s010.xls]

## Sheet: TableS3
Cluster	TF	microRNA	common secondary targets	p-value	FDR
C1	V$SP1_Q6	hsa-miR-9-5p	41	0.003304275	0.090451991
	V$SREBP1_02	hsa-miR-181a	34	0.002306652	0.080271494
	V$SREBP1_02	hsa-miR-181b	34	0.002306652	0.080271494
	V$TAXCREB_01	hsa-miR-9-5p	32	0.001756335	0.080271494
	V$E2F_02	hsa-miR-214	25	0.009567016	0.138721731
	V$AREB6_02	hsa-miR-214	23	0.003638873	0.090451991
	V$BACH1_01	hsa-miR-9-5p	23	0.005623361	0.1223081
	V$CREBP1_Q2	hsa-miR-9-5p	23	0.016827693	0.165252274
	V$E47_01	hsa-miR-9-5p	23	0.009272897	0.138721731
	V$ZIC2_01	hsa-miR-9-5p	23	0.002038817	0.080271494
	V$E2F_01	hsa-miR-21-3p	19	0.001941037	0.080271494
	V$E4BP4_01	hsa-miR-214	18	0.007594058	0.132136607
	V$MAX_01	hsa-miR-181b	17	0.022431913	0.189282857
	V$YY1_02	hsa-miR-130a	16	0.022844483	0.189282857
	V$FREAC3_01	hsa-miR-222	15	0.017095063	0.165252274
	V$IRF7_01	hsa-miR-130a	11	0.025325507	0.196224802
	V$FOXO1_01	hsa-miR-222	10	0.025937761	0.196224802
	V$SRF_01	hsa-miR-130a	9	0.006986405	0.132136607
	V$E2F_01	hsa-miR-21-5p	8	0.010808275	0.139650997
	V$MEF2_01	hsa-miR-21-5p	6	0.015970364	0.165252274
	V$AP1_Q4	hsa-miR-9-5p	5	0.016989713	0.165252274
	V$SRF_Q6	hsa-miR-21-5p	5	0.011236287	0.139650997
	V$STAT_01	hsa-miR-21-5p	5	0.018151296	0.166227658
C2	V$SP1_Q6	hsa-miR-9-5p	111	0.00000222	0.000197145
	V$TAXCREB_01	hsa-miR-9-5p	86	0.0000008	0.000142344
	V$MYCMAX_03	hsa-miR-138	83	0.0000459	0.002720714
	V$EGR1_01	hsa-miR-9-5p	82	0.006606407	0.072926739
	V$NRSF_01	hsa-miR-9-5p	76	0.027460666	0.187999945
	V$MYOGNF1_01	hsa-miR-9-5p	75	0.006447674	0.072926739
	V$ATF_01	hsa-miR-9-5p	69	0.000774398	0.022973804
	V$ARP1_01	hsa-miR-9-5p	56	0.003396341	0.061379267
	V$ZIC2_01	hsa-miR-214	56	0.003727123	0.061379267
	V$GRE_C	hsa-miR-214	55	0.000132148	0.005880568
	V$RORA2_01	hsa-miR-214	50	0.001432592	0.036265011
	V$ZIC2_01	hsa-miR-9-5p	48	0.006964913	0.072926739
	V$FREAC3_01	hsa-miR-138	45	0.003793101	0.061379267
	V$FOXJ2_01	hsa-miR-138	42	0.008098139	0.080081595
	V$NFAT_Q6	hsa-miR-9-5p	39	0.012775278	0.108285689
	V$P53_02	hsa-miR-9-5p	37	0.031079892	0.190766235
	V$YY1_02	hsa-miR-130a	37	0.001629888	0.036265011
	V$GR_Q6	hsa-miR-221	36	0.004883766	0.066870033
	V$RSRFC4_01	hsa-miR-21-3p	36	0.010219935	0.090957418
	V$MEF2_04	hsa-miR-214	35	0.004505331	0.066829084
	V$MYCMAX_02	hsa-miR-138	33	0.019368589	0.151006427
	V$MEF2_03	hsa-miR-214	32	0.000537101	0.0191208
	V$STAT_01	hsa-miR-21-3p	32	0.019512066	0.151006427
	V$P53_01	hsa-miR-130a	31	0.023267088	0.171409353
	V$SP1_01	hsa-miR-130a	28	0.006242404	0.072926739
	V$USF_01	hsa-miR-138	27	0.024074347	0.171409353
	V$RSRFC4_01	hsa-miR-21-5p	10	0.008576234	0.080345768
	V$OCT1_07	hsa-miR-181a	9	0.02856167	0.188295454
	V$OCT1_07	hsa-miR-181b	9	0.030732271	0.190766235
