# Supplementary material for: How MicroRNA and Transcription Factor Co-regulatory Networks Affect Osteosarcoma Cell Proliferation
Source: PLoS Comput Biol. 2013 Aug 29;9(8):e1003210. doi: 10.1371/journal.pcbi.1003210 (PMC3757060; doi:10.1371/journal.pcbi.1003210)
Supplement: Table S5 — Individual microRNA and TF co-regulatory 3-node and 4-node motifs of C2. (XLS) [file pcbi.1003210.s012.xls]

## Sheet: TableS5
Motifs	TF (geneid)	TF (symbol)	miR	primary target (geneid)	primary target (symbol)	secondary target (geneid)	secondary target (symbol)
3-node FFL	1386	ATF2	hsa-miR-9-5p	23348	DOCK9	---	---
	1386	ATF2	hsa-miR-9-5p	3725	JUN	---	---
	1386	ATF2	hsa-miR-9-5p	4641	MYO1C	---	---
	1386	ATF2	hsa-miR-9-5p	10769	PLK2	---	---
	1386	ATF2	hsa-miR-9-5p	7414	VCL	---	---
	22926	ATF6	hsa-miR-9-5p	382	ARF6	---	---
	22926	ATF6	hsa-miR-9-5p	23348	DOCK9	---	---
	22926	ATF6	hsa-miR-9-5p	3725	JUN	---	---
	22926	ATF6	hsa-miR-9-5p	7414	VCL	---	---
	571	BACH1	hsa-miR-9-5p	558	AXL	---	---
	571	BACH1	hsa-miR-9-5p	3556	IL1RAP	---	---
	571	BACH1	hsa-miR-9-5p	3728	JUP	---	---
	571	BACH1	hsa-miR-9-5p	4641	MYO1C	---	---
	571	BACH1	hsa-miR-9-5p	22795	NID2	---	---
	571	BACH1	hsa-miR-9-5p	5552	SRGN	---	---
	1051	CEBPB	hsa-miR-130a	3708	ITPR1	---	---
	1051	CEBPB	hsa-miR-130a	8543	LMO4	---	---
	1051	CEBPB	hsa-miR-130a	255743	NPNT	---	---
	1051	CEBPB	hsa-miR-130a	5099	PCDH7	---	---
	1051	CEBPB	hsa-miR-130a	6092	ROBO2	---	---
	1051	CEBPB	hsa-miR-130a	6546	SLC8A1	---	---
	1385	CREB1	hsa-miR-21-5p	53616	ADAM22	---	---
	1385	CREB1	hsa-miR-21-5p	57679	ALS2	---	---
	1385	CREB1	hsa-miR-21-5p	23705	CADM1	---	---
	1385	CREB1	hsa-miR-21-5p	4208	MEF2C	---	---
	1874	E2F4	hsa-miR-214	163882	CNST	---	---
	1874	E2F4	hsa-miR-214	2119	ETV5	---	---
	1874	E2F4	hsa-miR-214	2932	GSK3B	---	---
	1874	E2F4	hsa-miR-214	3728	JUP	---	---
	1874	E2F4	hsa-miR-214	23612	PHLDA3	---	---
	1874	E2F4	hsa-miR-214	25942	SIN3A	---	---
	1958	EGR1	hsa-miR-9-5p	382	ARF6	---	---
	1958	EGR1	hsa-miR-9-5p	558	AXL	---	---
	1958	EGR1	hsa-miR-9-5p	604	BCL6	---	---
	1958	EGR1	hsa-miR-9-5p	3280	HES1	---	---
	1958	EGR1	hsa-miR-9-5p	3556	IL1RAP	---	---
	1958	EGR1	hsa-miR-9-5p	3725	JUN	---	---
	1958	EGR1	hsa-miR-9-5p	3728	JUP	---	---
	1958	EGR1	hsa-miR-9-5p	22795	NID2	---	---
	1958	EGR1	hsa-miR-9-5p	6513	SLC2A1	---	---
	1958	EGR1	hsa-miR-9-5p	65264	UBE2Z	---	---
	1958	EGR1	hsa-miR-9-5p	7414	VCL	---	---
	2296	FOXC1	hsa-miR-222	1030	CDKN2B	---	---
	2296	FOXC1	hsa-miR-221	1030	CDKN2B	---	---
	2296	FOXC1	hsa-miR-222	28996	HIPK2	---	---
	2296	FOXC1	hsa-miR-221	28996	HIPK2	---	---
	2296	FOXC1	hsa-miR-138	3556	IL1RAP	---	---
	2296	FOXC1	hsa-miR-222	8543	LMO4	---	---
	2296	FOXC1	hsa-miR-221	8543	LMO4	---	---
	2296	FOXC1	hsa-miR-138	1911	PHC1	---	---
	2296	FOXC1	hsa-miR-138	54910	SEMA4C	---	---
	2296	FOXC1	hsa-miR-138	6461	SHB	---	---
	2296	FOXC1	hsa-miR-222	6474	SHOX2	---	---
	2296	FOXC1	hsa-miR-221	6474	SHOX2	---	---
	2296	FOXC1	hsa-miR-138	25942	SIN3A	---	---
	2296	FOXC1	hsa-miR-138	6495	SIX1	---	---
	2296	FOXC1	hsa-miR-222	6934	TCF7L2	---	---
	2296	FOXC1	hsa-miR-221	6934	TCF7L2	---	---
	55810	FOXJ2	hsa-miR-138	1490	CTGF	---	---
	55810	FOXJ2	hsa-miR-138	5328	PLAU	---	---
	55810	FOXJ2	hsa-miR-138	54910	SEMA4C	---	---
	55810	FOXJ2	hsa-miR-138	6461	SHB	---	---
	55810	FOXJ2	hsa-miR-138	25942	SIN3A	---	---
	2308	FOXO1	hsa-miR-222	23287	AGTPBP1	---	---
	2308	FOXO1	hsa-miR-221	23287	AGTPBP1	---	---
	2308	FOXO1	hsa-miR-181a	1282	COL4A1	---	---
	2308	FOXO1	hsa-miR-181b	1282	COL4A1	---	---
	2308	FOXO1	hsa-miR-222	204851	HIPK1	---	---
	2308	FOXO1	hsa-miR-221	204851	HIPK1	---	---
	2308	FOXO1	hsa-miR-181a	3148	HMGB2	---	---
	2308	FOXO1	hsa-miR-181b	3148	HMGB2	---	---
	2308	FOXO1	hsa-miR-222	5101	PCDH9	---	---
	2308	FOXO1	hsa-miR-221	5101	PCDH9	---	---
	2308	FOXO1	hsa-miR-222	6474	SHOX2	---	---
	2308	FOXO1	hsa-miR-221	6474	SHOX2	---	---
	2308	FOXO1	hsa-miR-222	6934	TCF7L2	---	---
	2308	FOXO1	hsa-miR-221	6934	TCF7L2	---	---
	2624	GATA2	hsa-miR-130a	154796	AMOT	---	---
	2624	GATA2	hsa-miR-130a	654	BMP6	---	---
	2624	GATA2	hsa-miR-130a	8543	LMO4	---	---
	2624	GATA2	hsa-miR-130a	255743	NPNT	---	---
	2624	GATA2	hsa-miR-130a	5099	PCDH7	---	---
	2624	GATA2	hsa-miR-130a	146691	TOM1L2	---	---
	10379	IRF9	hsa-miR-21-5p	53616	ADAM22	---	---
	10379	IRF9	hsa-miR-21-3p	284	ANGPT1	---	---
	10379	IRF9	hsa-miR-21-3p	2152	F3	---	---
	10379	IRF9	hsa-miR-21-3p	5071	PARK2	---	---
	10379	IRF9	hsa-miR-21-5p	9627	SNCAIP	---	---
	10379	IRF9	hsa-miR-21-3p	6934	TCF7L2	---	---
	10379	IRF9	hsa-miR-21-3p	10451	VAV3	---	---
	3725	JUN	hsa-miR-21-5p	57679	ALS2	---	---
	3725	JUN	hsa-miR-9-5p	382	ARF6	---	---
	3725	JUN	hsa-miR-9-5p	604	BCL6	---	---
	3725	JUN	hsa-miR-9-5p	23348	DOCK9	---	---
	3725	JUN	hsa-miR-9-5p	3725	JUN	---	---
	3725	JUN	hsa-miR-9-5p	3728	JUP	---	---
	3725	JUN	hsa-miR-9-5p	4641	MYO1C	---	---
	3725	JUN	hsa-miR-9-5p	22795	NID2	---	---
	3725	JUN	hsa-miR-9-5p	10769	PLK2	---	---
	3725	JUN	hsa-miR-21-5p	6016	RIT1	---	---
	3725	JUN	hsa-miR-9-5p	7048	TGFBR2	---	---
	3725	JUN	hsa-miR-9-5p	7414	VCL	---	---
	11278	KLF12	hsa-miR-181a	1282	COL4A1	---	---
	11278	KLF12	hsa-miR-181b	1282	COL4A1	---	---
	11278	KLF12	hsa-miR-181a	26031	OSBPL3	---	---
	11278	KLF12	hsa-miR-181b	26031	OSBPL3	---	---
	4205	MEF2A	hsa-miR-21-5p	53616	ADAM22	---	---
	4205	MEF2A	hsa-miR-21-3p	284	ANGPT1	---	---
	4205	MEF2A	hsa-miR-21-5p	22866	CNKSR2	---	---
	4205	MEF2A	hsa-miR-138	1490	CTGF	---	---
	4205	MEF2A	hsa-miR-214	2273	FHL1	---	---
	4205	MEF2A	hsa-miR-21-3p	2690	GHR	---	---
	4205	MEF2A	hsa-miR-21-3p	2697	GJA1	---	---
	4205	MEF2A	hsa-miR-21-3p	8543	LMO4	---	---
	4205	MEF2A	hsa-miR-21-5p	4208	MEF2C	---	---
	4205	MEF2A	hsa-miR-214	23612	PHLDA3	---	---
	4205	MEF2A	hsa-miR-21-5p	6016	RIT1	---	---
	4205	MEF2A	hsa-miR-138	54910	SEMA4C	---	---
	4205	MEF2A	hsa-miR-214	54910	SEMA4C	---	---
	4205	MEF2A	hsa-miR-138	25942	SIN3A	---	---
	4205	MEF2A	hsa-miR-214	25942	SIN3A	---	---
	4205	MEF2A	hsa-miR-214	7126	TNFAIP1	---	---
	4609	MYC	hsa-miR-138	23157	2006-09-01	---	---
	4609	MYC	hsa-miR-138	4851	NOTCH1	---	---
	4609	MYC	hsa-miR-138	81929	SEH1L	---	---
	4609	MYC	hsa-miR-138	6495	SIX1	---	---
	4772	NFATC1	hsa-miR-9-5p	382	ARF6	---	---
	4772	NFATC1	hsa-miR-9-5p	558	AXL	---	---
	4772	NFATC1	hsa-miR-9-5p	23348	DOCK9	---	---
	4772	NFATC1	hsa-miR-9-5p	3725	JUN	---	---
	4772	NFATC1	hsa-miR-9-5p	7048	TGFBR2	---	---
	4772	NFATC1	hsa-miR-9-5p	7414	VCL	---	---
	4782	NFIC	hsa-miR-9-5p	382	ARF6	---	---
	4782	NFIC	hsa-miR-9-5p	23348	DOCK9	---	---
	4782	NFIC	hsa-miR-9-5p	3725	JUN	---	---
	4782	NFIC	hsa-miR-9-5p	3728	JUP	---	---
	4782	NFIC	hsa-miR-9-5p	10769	PLK2	---	---
	4782	NFIC	hsa-miR-9-5p	65264	UBE2Z	---	---
	4782	NFIC	hsa-miR-9-5p	7414	VCL	---	---
	4783	NFIL3	hsa-miR-181a	1282	COL4A1	---	---
	4783	NFIL3	hsa-miR-181b	1282	COL4A1	---	---
	4783	NFIL3	hsa-miR-181a	5552	SRGN	---	---
	4783	NFIL3	hsa-miR-181b	5552	SRGN	---	---
	4783	NFIL3	hsa-miR-181a	7099	TLR4	---	---
	4783	NFIL3	hsa-miR-181b	7099	TLR4	---	---
	7026	NR2F2	hsa-miR-130a	154796	AMOT	---	---
	7026	NR2F2	hsa-miR-9-5p	3280	HES1	---	---
	7026	NR2F2	hsa-miR-130a	3708	ITPR1	---	---
	7026	NR2F2	hsa-miR-9-5p	3725	JUN	---	---
	7026	NR2F2	hsa-miR-9-5p	3728	JUP	---	---
	7026	NR2F2	hsa-miR-130a	8543	LMO4	---	---
	7026	NR2F2	hsa-miR-130a	4153	MBL2	---	---
	7026	NR2F2	hsa-miR-9-5p	65264	UBE2Z	---	---
	5080	PAX6	hsa-miR-9-5p	163882	CNST	---	---
	5080	PAX6	hsa-miR-9-5p	3280	HES1	---	---
	5080	PAX6	hsa-miR-9-5p	5159	PDGFRB	---	---
	5080	PAX6	hsa-miR-9-5p	5978	REST	---	---
	5451	POU2F1	hsa-miR-21-3p	2690	GHR	---	---
	5451	POU2F1	hsa-miR-21-3p	2893	GRIA4	---	---
	5451	POU2F1	hsa-miR-9-5p	3655	ITGA6	---	---
	5451	POU2F1	hsa-miR-9-5p	3728	JUP	---	---
	5451	POU2F1	hsa-miR-21-3p	8543	LMO4	---	---
	5451	POU2F1	hsa-miR-21-3p	5071	PARK2	---	---
	5451	POU2F1	hsa-miR-21-3p	6092	ROBO2	---	---
	6095	RORA	hsa-miR-214	9793	CKAP5	---	---
	6095	RORA	hsa-miR-214	2119	ETV5	---	---
	6095	RORA	hsa-miR-214	7070	THY1	---	---
	6095	RORA	hsa-miR-214	51259	TMEM216	---	---
	6662	SOX9	hsa-miR-21-3p	284	ANGPT1	---	---
	6662	SOX9	hsa-miR-21-3p	654	BMP6	---	---
	6662	SOX9	hsa-miR-21-5p	23705	CADM1	---	---
	6662	SOX9	hsa-miR-21-3p	23705	CADM1	---	---
	6662	SOX9	hsa-miR-181a	1282	COL4A1	---	---
	6662	SOX9	hsa-miR-181b	1282	COL4A1	---	---
	6662	SOX9	hsa-miR-21-3p	120114	FAT3	---	---
	6662	SOX9	hsa-miR-21-3p	8543	LMO4	---	---
	6662	SOX9	hsa-miR-21-3p	9601	PDIA4	---	---
	6662	SOX9	hsa-miR-21-5p	6016	RIT1	---	---
	6662	SOX9	hsa-miR-21-3p	6092	ROBO2	---	---
	6662	SOX9	hsa-miR-181a	7045	TGFBI	---	---
	6662	SOX9	hsa-miR-181b	7045	TGFBI	---	---
	6662	SOX9	hsa-miR-181a	7126	TNFAIP1	---	---
	6662	SOX9	hsa-miR-181b	7126	TNFAIP1	---	---
	6667	SP1	hsa-miR-9-5p	163882	CNST	---	---
	6667	SP1	hsa-miR-9-5p	3280	HES1	---	---
	6667	SP1	hsa-miR-9-5p	3556	IL1RAP	---	---
	6667	SP1	hsa-miR-9-5p	3725	JUN	---	---
	6667	SP1	hsa-miR-9-5p	3728	JUP	---	---
	6667	SP1	hsa-miR-9-5p	10769	PLK2	---	---
	6667	SP1	hsa-miR-9-5p	5978	REST	---	---
	6667	SP1	hsa-miR-9-5p	6513	SLC2A1	---	---
	6667	SP1	hsa-miR-9-5p	65264	UBE2Z	---	---
	6667	SP1	hsa-miR-9-5p	7414	VCL	---	---
	6720	SREBF1	hsa-miR-181b	1282	COL4A1	---	---
	6720	SREBF1	hsa-miR-181b	10217	CTDSPL	---	---
	6720	SREBF1	hsa-miR-9-5p	3280	HES1	---	---
	6720	SREBF1	hsa-miR-9-5p	3725	JUN	---	---
	6720	SREBF1	hsa-miR-9-5p	3728	JUP	---	---
	6720	SREBF1	hsa-miR-181b	56479	KCNQ5	---	---
	6720	SREBF1	hsa-miR-9-5p	22795	NID2	---	---
	6720	SREBF1	hsa-miR-9-5p	65264	UBE2Z	---	---
	6722	SRF	hsa-miR-21-5p	23705	CADM1	---	---
	6722	SRF	hsa-miR-21-3p	23705	CADM1	---	---
	6722	SRF	hsa-miR-130a	2152	F3	---	---
	6722	SRF	hsa-miR-21-3p	2152	F3	---	---
	6722	SRF	hsa-miR-130a	10207	INADL	---	---
	6722	SRF	hsa-miR-21-3p	10207	INADL	---	---
	6722	SRF	hsa-miR-130a	8543	LMO4	---	---
	6722	SRF	hsa-miR-21-3p	8543	LMO4	---	---
	6722	SRF	hsa-miR-21-5p	4208	MEF2C	---	---
	6722	SRF	hsa-miR-130a	255743	NPNT	---	---
	6722	SRF	hsa-miR-21-3p	5071	PARK2	---	---
	6722	SRF	hsa-miR-130a	5099	PCDH7	---	---
	6722	SRF	hsa-miR-130a	6869	TACR1	---	---
	6722	SRF	hsa-miR-21-3p	10451	VAV3	---	---
	6774	STAT3	hsa-miR-21-3p	284	ANGPT1	---	---
	6774	STAT3	hsa-miR-21-3p	8543	LMO4	---	---
	6774	STAT3	hsa-miR-21-3p	5071	PARK2	---	---
	7157	TP53	hsa-miR-9-5p	382	ARF6	---	---
	7157	TP53	hsa-miR-130a	654	BMP6	---	---
	7157	TP53	hsa-miR-9-5p	22795	NID2	---	---
	7157	TP53	hsa-miR-130a	255743	NPNT	---	---
	7157	TP53	hsa-miR-130a	5099	PCDH7	---	---
	7157	TP53	hsa-miR-130a	6546	SLC8A1	---	---
	7157	TP53	hsa-miR-9-5p	5552	SRGN	---	---
	7157	TP53	hsa-miR-130a	146691	TOM1L2	---	---
	6935	ZEB1	hsa-miR-222	53616	ADAM22	---	---
	6935	ZEB1	hsa-miR-221	53616	ADAM22	---	---
	6935	ZEB1	hsa-miR-130a	654	BMP6	---	---
	6935	ZEB1	hsa-miR-222	654	BMP6	---	---
	6935	ZEB1	hsa-miR-221	654	BMP6	---	---
	6935	ZEB1	hsa-miR-222	2066	ERBB4	---	---
	6935	ZEB1	hsa-miR-221	2066	ERBB4	---	---
	6935	ZEB1	hsa-miR-214	2273	FHL1	---	---
	6935	ZEB1	hsa-miR-214	27086	FOXP1	---	---
	6935	ZEB1	hsa-miR-214	2932	GSK3B	---	---
	6935	ZEB1	hsa-miR-222	204851	HIPK1	---	---
	6935	ZEB1	hsa-miR-221	204851	HIPK1	---	---
	6935	ZEB1	hsa-miR-130a	10207	INADL	---	---
	6935	ZEB1	hsa-miR-130a	8543	LMO4	---	---
	6935	ZEB1	hsa-miR-222	8543	LMO4	---	---
	6935	ZEB1	hsa-miR-221	8543	LMO4	---	---
	6935	ZEB1	hsa-miR-130a	8828	NRP2	---	---
	6935	ZEB1	hsa-miR-222	9378	NRXN1	---	---
	6935	ZEB1	hsa-miR-221	9378	NRXN1	---	---
	6935	ZEB1	hsa-miR-130a	5099	PCDH7	---	---
	6935	ZEB1	hsa-miR-222	5295	PIK3R1	---	---
	6935	ZEB1	hsa-miR-221	5295	PIK3R1	---	---
	6935	ZEB1	hsa-miR-130a	5789	PTPRD	---	---
	6935	ZEB1	hsa-miR-130a	6252	RTN1	---	---
	6935	ZEB1	hsa-miR-214	25942	SIN3A	---	---
	6935	ZEB1	hsa-miR-214	7070	THY1	---	---
	7546	ZIC2	hsa-miR-214	2273	FHL1	---	---
	7546	ZIC2	hsa-miR-214	79705	LRRK1	---	---
	7546	ZIC2	hsa-miR-214	54910	SEMA4C	---	---
	7546	ZIC2	hsa-miR-214	6461	SHB	---	---
	7546	ZIC2	hsa-miR-214	51259	TMEM216	---	---
4-node FFL	6667	SP1	hsa-miR-9-5p	3655	ITGA6	3688	ITGB1
	22926	ATF6	hsa-miR-9-5p	382	ARF6	8546	AP3B1
	22926	ATF6	hsa-miR-9-5p	382	ARF6	23647	ARFIP2
	22926	ATF6	hsa-miR-9-5p	382	ARF6	408	ARRB1
	22926	ATF6	hsa-miR-9-5p	382	ARF6	409	ARRB2
	22926	ATF6	hsa-miR-9-5p	382	ARF6	9266	CYTH2
	22926	ATF6	hsa-miR-9-5p	382	ARF6	56257	MEPCE
	22926	ATF6	hsa-miR-9-5p	558	AXL	2885	GRB2
	22926	ATF6	hsa-miR-9-5p	558	AXL	3932	LCK
	22926	ATF6	hsa-miR-9-5p	558	AXL	23371	TENC1
	22926	ATF6	hsa-miR-9-5p	604	BCL6	60468	BACH2
	22926	ATF6	hsa-miR-9-5p	604	BCL6	53335	BCL11A
	22926	ATF6	hsa-miR-9-5p	604	BCL6	255877	BCL6B
	22926	ATF6	hsa-miR-9-5p	604	BCL6	54880	BCOR
	22926	ATF6	hsa-miR-9-5p	604	BCL6	773	CACNA1A
	22926	ATF6	hsa-miR-9-5p	604	BCL6	1656	DDX6
	22926	ATF6	hsa-miR-9-5p	604	BCL6	2051	EPHB6
	22926	ATF6	hsa-miR-9-5p	604	BCL6	9759	HDAC4
	22926	ATF6	hsa-miR-9-5p	604	BCL6	3725	JUN
	22926	ATF6	hsa-miR-9-5p	604	BCL6	3726	JUNB
	22926	ATF6	hsa-miR-9-5p	604	BCL6	3727	JUND
	22926	ATF6	hsa-miR-9-5p	604	BCL6	23162	MAPK8IP3
	22926	ATF6	hsa-miR-9-5p	604	BCL6	5101	PCDH9
	22926	ATF6	hsa-miR-9-5p	604	BCL6	7528	YY1
	22926	ATF6	hsa-miR-9-5p	604	BCL6	7704	ZBTB16
	22926	ATF6	hsa-miR-9-5p	604	BCL6	51341	ZBTB7A
	22926	ATF6	hsa-miR-9-5p	163882	CNST	5499	PPP1CA
	22926	ATF6	hsa-miR-9-5p	23348	DOCK9	998	CDC42
	22926	ATF6	hsa-miR-9-5p	3280	HES1	2273	FHL1
	22926	ATF6	hsa-miR-9-5p	3280	HES1	11165	NUDT3
	22926	ATF6	hsa-miR-9-5p	3280	HES1	860	RUNX2
	22926	ATF6	hsa-miR-9-5p	3556	IL1RAP	3654	IRAK1
	22926	ATF6	hsa-miR-9-5p	3556	IL1RAP	6774	STAT3
	22926	ATF6	hsa-miR-9-5p	3655	ITGA6	274	BIN1
	22926	ATF6	hsa-miR-9-5p	3655	ITGA6	10755	GIPC1
	22926	ATF6	hsa-miR-9-5p	3655	ITGA6	3688	ITGB1
	22926	ATF6	hsa-miR-9-5p	3725	JUN	408	ARRB1
	22926	ATF6	hsa-miR-9-5p	3725	JUN	1386	ATF2
	22926	ATF6	hsa-miR-9-5p	3725	JUN	1026	CDKN1A
	22926	ATF6	hsa-miR-9-5p	3725	JUN	8721	EDF1
	22926	ATF6	hsa-miR-9-5p	3725	JUN	2353	FOS
	22926	ATF6	hsa-miR-9-5p	3725	JUN	8061	FOSL1
	22926	ATF6	hsa-miR-9-5p	3725	JUN	2961	GTF2E2
	22926	ATF6	hsa-miR-9-5p	3725	JUN	2962	GTF2F1
	22926	ATF6	hsa-miR-9-5p	3725	JUN	4150	MAZ
	22926	ATF6	hsa-miR-9-5p	3725	JUN	58508	MLL3
	22926	ATF6	hsa-miR-9-5p	3725	JUN	4779	NFE2L1
	22926	ATF6	hsa-miR-9-5p	3725	JUN	2908	NR3C1
	22926	ATF6	hsa-miR-9-5p	3725	JUN	5970	RELA
	22926	ATF6	hsa-miR-9-5p	3725	JUN	64326	RFWD2
	22926	ATF6	hsa-miR-9-5p	3725	JUN	860	RUNX2
	22926	ATF6	hsa-miR-9-5p	3725	JUN	6774	STAT3
	22926	ATF6	hsa-miR-9-5p	3725	JUN	6778	STAT6
	22926	ATF6	hsa-miR-9-5p	3725	JUN	7329	UBE2I
	22926	ATF6	hsa-miR-9-5p	3728	JUP	1829	DSG2
	22926	ATF6	hsa-miR-9-5p	3728	JUP	4582	MUC1
	22926	ATF6	hsa-miR-9-5p	3728	JUP	5784	PTPN14
	22926	ATF6	hsa-miR-9-5p	3728	JUP	5796	PTPRK
	22926	ATF6	hsa-miR-9-5p	4641	MYO1C	10755	GIPC1
	22926	ATF6	hsa-miR-9-5p	4641	MYO1C	8467	SMARCA5
	22926	ATF6	hsa-miR-9-5p	22795	NID2	4192	MDK
	22926	ATF6	hsa-miR-9-5p	5159	PDGFRB	2885	GRB2
	22926	ATF6	hsa-miR-9-5p	5159	PDGFRB	5894	RAF1
	22926	ATF6	hsa-miR-9-5p	10769	PLK2	10519	CIB1
	22926	ATF6	hsa-miR-9-5p	5978	REST	9759	HDAC4
	22926	ATF6	hsa-miR-9-5p	5978	REST	6605	SMARCE1
	22926	ATF6	hsa-miR-9-5p	10069	RWDD2B	10912	GADD45G
	22926	ATF6	hsa-miR-9-5p	6513	SLC2A1	10755	GIPC1
	22926	ATF6	hsa-miR-9-5p	6513	SLC2A1	2923	PDIA3
	22926	ATF6	hsa-miR-9-5p	5552	SRGN	3002	GZMB
	22926	ATF6	hsa-miR-9-5p	7045	TGFBI	2335	FN1
	22926	ATF6	hsa-miR-9-5p	7048	TGFBR2	4092	SMAD7
	22926	ATF6	hsa-miR-9-5p	7048	TGFBR2	7040	TGFB1
	22926	ATF6	hsa-miR-9-5p	65264	UBE2Z	5499	PPP1CA
	22926	ATF6	hsa-miR-9-5p	65264	UBE2Z	84447	SYVN1
	22926	ATF6	hsa-miR-9-5p	65264	UBE2Z	10293	TRAIP
	22926	ATF6	hsa-miR-9-5p	65264	UBE2Z	80128	TRIM46
	22926	ATF6	hsa-miR-9-5p	7414	VCL	10580	SORBS1
	1385	CREB1	hsa-miR-9-5p	382	ARF6	408	ARRB1
	1385	CREB1	hsa-miR-9-5p	382	ARF6	409	ARRB2
	1385	CREB1	hsa-miR-9-5p	382	ARF6	9266	CYTH2
	1385	CREB1	hsa-miR-9-5p	382	ARF6	1725	DHPS
	1385	CREB1	hsa-miR-9-5p	382	ARF6	56257	MEPCE
	1385	CREB1	hsa-miR-9-5p	558	AXL	867	CBL
	1385	CREB1	hsa-miR-9-5p	558	AXL	2885	GRB2
	1385	CREB1	hsa-miR-9-5p	558	AXL	23371	TENC1
	1385	CREB1	hsa-miR-9-5p	604	BCL6	11016	ATF7
	1385	CREB1	hsa-miR-9-5p	604	BCL6	60468	BACH2
	1385	CREB1	hsa-miR-9-5p	604	BCL6	53335	BCL11A
	1385	CREB1	hsa-miR-9-5p	604	BCL6	255877	BCL6B
	1385	CREB1	hsa-miR-9-5p	604	BCL6	54880	BCOR
	1385	CREB1	hsa-miR-9-5p	604	BCL6	773	CACNA1A
	1385	CREB1	hsa-miR-9-5p	604	BCL6	1656	DDX6
	1385	CREB1	hsa-miR-9-5p	604	BCL6	1871	E2F3
	1385	CREB1	hsa-miR-9-5p	604	BCL6	1879	EBF1
	1385	CREB1	hsa-miR-9-5p	604	BCL6	80204	FBXO11
	1385	CREB1	hsa-miR-9-5p	604	BCL6	9759	HDAC4
	1385	CREB1	hsa-miR-9-5p	604	BCL6	3725	JUN
	1385	CREB1	hsa-miR-9-5p	604	BCL6	3727	JUND
	1385	CREB1	hsa-miR-9-5p	604	BCL6	22992	KDM2A
	1385	CREB1	hsa-miR-9-5p	604	BCL6	2846	LPAR4
	1385	CREB1	hsa-miR-9-5p	604	BCL6	53615	MBD3
	1385	CREB1	hsa-miR-9-5p	604	BCL6	9611	NCOR1
	1385	CREB1	hsa-miR-9-5p	604	BCL6	51384	WNT16
	1385	CREB1	hsa-miR-9-5p	604	BCL6	7528	YY1
	1385	CREB1	hsa-miR-9-5p	604	BCL6	7704	ZBTB16
	1385	CREB1	hsa-miR-9-5p	604	BCL6	51341	ZBTB7A
	1385	CREB1	hsa-miR-9-5p	23348	DOCK9	998	CDC42
	1385	CREB1	hsa-miR-9-5p	3280	HES1	3155	HMGCL
	1385	CREB1	hsa-miR-9-5p	3280	HES1	3164	NR4A1
	1385	CREB1	hsa-miR-9-5p	3280	HES1	860	RUNX2
	1385	CREB1	hsa-miR-9-5p	3280	HES1	7529	YWHAB
	1385	CREB1	hsa-miR-9-5p	3655	ITGA6	274	BIN1
	1385	CREB1	hsa-miR-9-5p	3655	ITGA6	3688	ITGB1
	1385	CREB1	hsa-miR-9-5p	3725	JUN	408	ARRB1
	1385	CREB1	hsa-miR-9-5p	3725	JUN	51008	ASCC1
	1385	CREB1	hsa-miR-9-5p	3725	JUN	1459	CSNK2A2
	1385	CREB1	hsa-miR-9-5p	3725	JUN	1649	DDIT3
	1385	CREB1	hsa-miR-9-5p	3725	JUN	2113	ETS1
	1385	CREB1	hsa-miR-9-5p	3725	JUN	2353	FOS
	1385	CREB1	hsa-miR-9-5p	3725	JUN	4150	MAZ
	1385	CREB1	hsa-miR-9-5p	3725	JUN	53615	MBD3
	1385	CREB1	hsa-miR-9-5p	3725	JUN	23054	NCOA6
	1385	CREB1	hsa-miR-9-5p	3725	JUN	2908	NR3C1
	1385	CREB1	hsa-miR-9-5p	3725	JUN	8204	NRIP1
	1385	CREB1	hsa-miR-9-5p	3725	JUN	5531	PPP4C
	1385	CREB1	hsa-miR-9-5p	3725	JUN	5970	RELA
	1385	CREB1	hsa-miR-9-5p	3725	JUN	64326	RFWD2
	1385	CREB1	hsa-miR-9-5p	3725	JUN	860	RUNX2
	1385	CREB1	hsa-miR-9-5p	3725	JUN	6667	SP1
	1385	CREB1	hsa-miR-9-5p	3725	JUN	6872	TAF1
	1385	CREB1	hsa-miR-9-5p	3725	JUN	7421	VDR
	1385	CREB1	hsa-miR-9-5p	3728	JUP	8945	BTRC
	1385	CREB1	hsa-miR-9-5p	3728	JUP	1001	CDH3
	1385	CREB1	hsa-miR-9-5p	3728	JUP	56998	CTNNBIP1
	1385	CREB1	hsa-miR-9-5p	3728	JUP	4582	MUC1
	1385	CREB1	hsa-miR-9-5p	3728	JUP	4794	NFKBIE
	1385	CREB1	hsa-miR-9-5p	3728	JUP	11187	PKP3
	1385	CREB1	hsa-miR-9-5p	3728	JUP	5784	PTPN14
	1385	CREB1	hsa-miR-9-5p	3728	JUP	5792	PTPRF
	1385	CREB1	hsa-miR-9-5p	3728	JUP	5796	PTPRK
	1385	CREB1	hsa-miR-9-5p	4641	MYO1C	867	CBL
	1385	CREB1	hsa-miR-9-5p	4641	MYO1C	10783	NEK6
	1385	CREB1	hsa-miR-9-5p	4641	MYO1C	8467	SMARCA5
	1385	CREB1	hsa-miR-9-5p	4641	MYO1C	49856	WRAP73
	1385	CREB1	hsa-miR-9-5p	22795	NID2	4192	MDK
	1385	CREB1	hsa-miR-9-5p	5159	PDGFRB	156	ADRBK1
	1385	CREB1	hsa-miR-9-5p	5159	PDGFRB	1398	CRK
	1385	CREB1	hsa-miR-9-5p	5159	PDGFRB	2885	GRB2
	1385	CREB1	hsa-miR-9-5p	5159	PDGFRB	4690	NCK1
	1385	CREB1	hsa-miR-9-5p	5159	PDGFRB	30011	SH3KBP1
	1385	CREB1	hsa-miR-9-5p	5159	PDGFRB	9368	SLC9A3R1
	1385	CREB1	hsa-miR-9-5p	10769	PLK2	10519	CIB1
	1385	CREB1	hsa-miR-9-5p	5978	REST	2891	GRIA2
	1385	CREB1	hsa-miR-9-5p	5978	REST	9759	HDAC4
	1385	CREB1	hsa-miR-9-5p	5978	REST	9611	NCOR1
	1385	CREB1	hsa-miR-9-5p	5978	REST	6667	SP1
	1385	CREB1	hsa-miR-9-5p	7045	TGFBI	2335	FN1
	1385	CREB1	hsa-miR-9-5p	7048	TGFBR2	4092	SMAD7
	1385	CREB1	hsa-miR-9-5p	7048	TGFBR2	7040	TGFB1
	1385	CREB1	hsa-miR-9-5p	7048	TGFBR2	7043	TGFB3
	1385	CREB1	hsa-miR-9-5p	65264	UBE2Z	222484	LNX2
	1385	CREB1	hsa-miR-9-5p	65264	UBE2Z	79666	PLEKHF2
	1385	CREB1	hsa-miR-9-5p	65264	UBE2Z	11236	RNF139
	1385	CREB1	hsa-miR-9-5p	65264	UBE2Z	57484	RNF150
	1385	CREB1	hsa-miR-9-5p	65264	UBE2Z	84447	SYVN1
	1385	CREB1	hsa-miR-9-5p	65264	UBE2Z	80128	TRIM46
	1385	CREB1	hsa-miR-9-5p	7414	VCL	10152	ABI2
	1385	CREB1	hsa-miR-9-5p	7414	VCL	2934	GSN
	1385	CREB1	hsa-miR-9-5p	7414	VCL	5829	PXN
	1385	CREB1	hsa-miR-9-5p	7414	VCL	7041	TGFB1I1
	1385	CREB1	hsa-miR-9-5p	7414	VCL	7408	VASP
	1958	EGR1	hsa-miR-9-5p	382	ARF6	408	ARRB1
	1958	EGR1	hsa-miR-9-5p	382	ARF6	409	ARRB2
	1958	EGR1	hsa-miR-9-5p	382	ARF6	9266	CYTH2
	1958	EGR1	hsa-miR-9-5p	382	ARF6	26269	FBXO8
	1958	EGR1	hsa-miR-9-5p	382	ARF6	23163	GGA3
	1958	EGR1	hsa-miR-9-5p	382	ARF6	5898	RALA
	1958	EGR1	hsa-miR-9-5p	558	AXL	604	BCL6
	1958	EGR1	hsa-miR-9-5p	558	AXL	867	CBL
	1958	EGR1	hsa-miR-9-5p	558	AXL	25942	SIN3A
	1958	EGR1	hsa-miR-9-5p	604	BCL6	60468	BACH2
	1958	EGR1	hsa-miR-9-5p	604	BCL6	53335	BCL11A
	1958	EGR1	hsa-miR-9-5p	604	BCL6	604	BCL6
	1958	EGR1	hsa-miR-9-5p	604	BCL6	255877	BCL6B
	1958	EGR1	hsa-miR-9-5p	604	BCL6	54880	BCOR
	1958	EGR1	hsa-miR-9-5p	604	BCL6	773	CACNA1A
	1958	EGR1	hsa-miR-9-5p	604	BCL6	1107	CHD3
	1958	EGR1	hsa-miR-9-5p	604	BCL6	1387	CREBBP
	1958	EGR1	hsa-miR-9-5p	604	BCL6	1871	E2F3
	1958	EGR1	hsa-miR-9-5p	604	BCL6	80204	FBXO11
	1958	EGR1	hsa-miR-9-5p	604	BCL6	3725	JUN
	1958	EGR1	hsa-miR-9-5p	604	BCL6	3727	JUND
	1958	EGR1	hsa-miR-9-5p	604	BCL6	22992	KDM2A
	1958	EGR1	hsa-miR-9-5p	604	BCL6	27257	LSM1
	1958	EGR1	hsa-miR-9-5p	604	BCL6	23162	MAPK8IP3
	1958	EGR1	hsa-miR-9-5p	604	BCL6	53615	MBD3
	1958	EGR1	hsa-miR-9-5p	604	BCL6	55922	NKRF
	1958	EGR1	hsa-miR-9-5p	604	BCL6	10055	SAE1
	1958	EGR1	hsa-miR-9-5p	604	BCL6	25942	SIN3A
	1958	EGR1	hsa-miR-9-5p	604	BCL6	7528	YY1
	1958	EGR1	hsa-miR-9-5p	604	BCL6	7704	ZBTB16
	1958	EGR1	hsa-miR-9-5p	604	BCL6	51341	ZBTB7A
	1958	EGR1	hsa-miR-9-5p	54918	CMTM6	11221	DUSP10
	1958	EGR1	hsa-miR-9-5p	54918	CMTM6	6613	SUMO2
	1958	EGR1	hsa-miR-9-5p	163882	CNST	5499	PPP1CA
	1958	EGR1	hsa-miR-9-5p	3280	HES1	23493	HEY2
	1958	EGR1	hsa-miR-9-5p	3556	IL1RAP	3654	IRAK1
	1958	EGR1	hsa-miR-9-5p	3556	IL1RAP	54472	TOLLIP
	1958	EGR1	hsa-miR-9-5p	3655	ITGA6	5877	RABIF
	1958	EGR1	hsa-miR-9-5p	3725	JUN	408	ARRB1
	1958	EGR1	hsa-miR-9-5p	3725	JUN	604	BCL6
	1958	EGR1	hsa-miR-9-5p	3725	JUN	1050	CEBPA
	1958	EGR1	hsa-miR-9-5p	3725	JUN	1107	CHD3
	1958	EGR1	hsa-miR-9-5p	3725	JUN	1385	CREB1
	1958	EGR1	hsa-miR-9-5p	3725	JUN	1387	CREBBP
	1958	EGR1	hsa-miR-9-5p	3725	JUN	2078	ERG
	1958	EGR1	hsa-miR-9-5p	3725	JUN	2114	ETS2
	1958	EGR1	hsa-miR-9-5p	3725	JUN	5595	MAPK3
	1958	EGR1	hsa-miR-9-5p	3725	JUN	4150	MAZ
	1958	EGR1	hsa-miR-9-5p	3725	JUN	53615	MBD3
	1958	EGR1	hsa-miR-9-5p	3725	JUN	4779	NFE2L1
	1958	EGR1	hsa-miR-9-5p	3725	JUN	4780	NFE2L2
	1958	EGR1	hsa-miR-9-5p	3725	JUN	4800	NFYA
	1958	EGR1	hsa-miR-9-5p	3725	JUN	2908	NR3C1
	1958	EGR1	hsa-miR-9-5p	3725	JUN	401	PHOX2A
	1958	EGR1	hsa-miR-9-5p	3725	JUN	5532	PPP3CB
	1958	EGR1	hsa-miR-9-5p	3725	JUN	5970	RELA
	1958	EGR1	hsa-miR-9-5p	3725	JUN	6667	SP1
	1958	EGR1	hsa-miR-9-5p	3725	JUN	6613	SUMO2
	1958	EGR1	hsa-miR-9-5p	3728	JUP	1824	DSC2
	1958	EGR1	hsa-miR-9-5p	3728	JUP	1832	DSP
	1958	EGR1	hsa-miR-9-5p	3728	JUP	2064	ERBB2
	1958	EGR1	hsa-miR-9-5p	3728	JUP	4582	MUC1
	1958	EGR1	hsa-miR-9-5p	3728	JUP	4794	NFKBIE
	1958	EGR1	hsa-miR-9-5p	3728	JUP	5796	PTPRK
	1958	EGR1	hsa-miR-9-5p	3728	JUP	7398	USP1
	1958	EGR1	hsa-miR-9-5p	4641	MYO1C	867	CBL
	1958	EGR1	hsa-miR-9-5p	4641	MYO1C	9391	CIAO1
	1958	EGR1	hsa-miR-9-5p	4641	MYO1C	8467	SMARCA5
	1958	EGR1	hsa-miR-9-5p	4641	MYO1C	10868	USP20
	1958	EGR1	hsa-miR-9-5p	22795	NID2	1282	COL4A1
	1958	EGR1	hsa-miR-9-5p	22795	NID2	4192	MDK
	1958	EGR1	hsa-miR-9-5p	5159	PDGFRB	1398	CRK
	1958	EGR1	hsa-miR-9-5p	5159	PDGFRB	2888	GRB14
	1958	EGR1	hsa-miR-9-5p	5159	PDGFRB	4690	NCK1
	1958	EGR1	hsa-miR-9-5p	5159	PDGFRB	1901	S1PR1
	1958	EGR1	hsa-miR-9-5p	5159	PDGFRB	30011	SH3KBP1
	1958	EGR1	hsa-miR-9-5p	5159	PDGFRB	6643	SNX2
	1958	EGR1	hsa-miR-9-5p	10769	PLK2	10519	CIB1
	1958	EGR1	hsa-miR-9-5p	5978	REST	6045	RNF2
	1958	EGR1	hsa-miR-9-5p	5978	REST	25942	SIN3A
	1958	EGR1	hsa-miR-9-5p	5978	REST	6601	SMARCC2
	1958	EGR1	hsa-miR-9-5p	5978	REST	6667	SP1
	1958	EGR1	hsa-miR-9-5p	6513	SLC2A1	811	CALR
	1958	EGR1	hsa-miR-9-5p	6513	SLC2A1	821	CANX
	1958	EGR1	hsa-miR-9-5p	6513	SLC2A1	10980	COPS6
	1958	EGR1	hsa-miR-9-5p	6513	SLC2A1	6613	SUMO2
	1958	EGR1	hsa-miR-9-5p	7048	TGFBR2	90	ACVR1
	1958	EGR1	hsa-miR-9-5p	7048	TGFBR2	4092	SMAD7
	1958	EGR1	hsa-miR-9-5p	7048	TGFBR2	11171	STRAP
	1958	EGR1	hsa-miR-9-5p	7048	TGFBR2	7040	TGFB1
	1958	EGR1	hsa-miR-9-5p	65264	UBE2Z	5499	PPP1CA
	1958	EGR1	hsa-miR-9-5p	65264	UBE2Z	7844	RNF103
	1958	EGR1	hsa-miR-9-5p	65264	UBE2Z	57484	RNF150
	1958	EGR1	hsa-miR-9-5p	65264	UBE2Z	84447	SYVN1
	1958	EGR1	hsa-miR-9-5p	65264	UBE2Z	80128	TRIM46
	2296	FOXC1	hsa-miR-138	134	ADORA1	2932	GSK3B
	2296	FOXC1	hsa-miR-138	134	ADORA1	25942	SIN3A
	2296	FOXC1	hsa-miR-138	1021	CDK6	896	CCND3
	2296	FOXC1	hsa-miR-138	1021	CDK6	1026	CDKN1A
	2296	FOXC1	hsa-miR-138	1021	CDK6	1031	CDKN2C
	2296	FOXC1	hsa-miR-138	54918	CMTM6	11221	DUSP10
	2296	FOXC1	hsa-miR-138	3556	IL1RAP	6774	STAT3
	2296	FOXC1	hsa-miR-138	4641	MYO1C	2010	EMD
	2296	FOXC1	hsa-miR-138	4851	NOTCH1	773	CACNA1A
	2296	FOXC1	hsa-miR-138	4851	NOTCH1	1272	CNTN1
	2296	FOXC1	hsa-miR-138	4851	NOTCH1	2932	GSK3B
	2296	FOXC1	hsa-miR-138	4851	NOTCH1	55534	MAML3
	2296	FOXC1	hsa-miR-138	4851	NOTCH1	5290	PIK3CA
	2296	FOXC1	hsa-miR-138	4851	NOTCH1	4088	SMAD3
	2296	FOXC1	hsa-miR-138	55742	PARVA	170506	DHX36
	2296	FOXC1	hsa-miR-138	5328	PLAU	4036	LRP2
	2296	FOXC1	hsa-miR-138	5328	PLAU	5327	PLAT
	2296	FOXC1	hsa-miR-138	5663	PSEN1	22883	CLSTN1
	2296	FOXC1	hsa-miR-138	5663	PSEN1	1500	CTNND1
	2296	FOXC1	hsa-miR-138	5663	PSEN1	2932	GSK3B
	2296	FOXC1	hsa-miR-138	5663	PSEN1	6934	TCF7L2
	2296	FOXC1	hsa-miR-138	5914	RARA	896	CCND3
	2296	FOXC1	hsa-miR-138	5914	RARA	9575	CLOCK
	2296	FOXC1	hsa-miR-138	5914	RARA	1647	GADD45A
	2296	FOXC1	hsa-miR-138	5914	RARA	50805	IRX4
	2296	FOXC1	hsa-miR-138	5914	RARA	688	KLF5
	2296	FOXC1	hsa-miR-138	5914	RARA	8994	LIMD1
	2296	FOXC1	hsa-miR-138	5914	RARA	7704	ZBTB16
	2296	FOXC1	hsa-miR-138	5978	REST	23186	RCOR1
	2296	FOXC1	hsa-miR-138	5978	REST	25942	SIN3A
	2296	FOXC1	hsa-miR-138	5978	REST	6908	TBP
	2296	FOXC1	hsa-miR-138	51507	RTFDC1	10253	SPRY2
	2296	FOXC1	hsa-miR-138	54910	SEMA4C	1741	DLG3
	2296	FOXC1	hsa-miR-138	6461	SHB	2885	GRB2
	2296	FOXC1	hsa-miR-138	25942	SIN3A	5926	ARID4A
	2296	FOXC1	hsa-miR-138	25942	SIN3A	3398	ID2
	2296	FOXC1	hsa-miR-138	25942	SIN3A	22807	IKZF2
	2296	FOXC1	hsa-miR-138	25942	SIN3A	64375	IKZF4
	2296	FOXC1	hsa-miR-138	25942	SIN3A	687	KLF9
	2296	FOXC1	hsa-miR-138	25942	SIN3A	283078	MKX
	2296	FOXC1	hsa-miR-138	25942	SIN3A	4821	NKX2-2
	2296	FOXC1	hsa-miR-138	25942	SIN3A	8473	OGT
	2296	FOXC1	hsa-miR-138	25942	SIN3A	862	RUNX1T1
	2296	FOXC1	hsa-miR-138	25942	SIN3A	6498	SKIL
	2296	FOXC1	hsa-miR-138	25942	SIN3A	4088	SMAD3
	2296	FOXC1	hsa-miR-138	25942	SIN3A	6595	SMARCA2
	2296	FOXC1	hsa-miR-138	25942	SIN3A	6599	SMARCC1
	2296	FOXC1	hsa-miR-138	25942	SIN3A	6886	TAL1
	2296	FOXC1	hsa-miR-138	25942	SIN3A	6908	TBP
	2296	FOXC1	hsa-miR-138	25942	SIN3A	7704	ZBTB16
	2296	FOXC1	hsa-miR-138	6495	SIX1	2138	EYA1
	2296	FOXC1	hsa-miR-138	10617	STAMBP	2885	GRB2
	2296	FOXC1	hsa-miR-138	10617	STAMBP	64750	SMURF2
	55810	FOXJ2	hsa-miR-138	23157	2006-09-01	10801	2009-09-01
	55810	FOXJ2	hsa-miR-138	23157	2006-09-01	10602	CDC42EP3
	55810	FOXJ2	hsa-miR-138	134	ADORA1	604	BCL6
	55810	FOXJ2	hsa-miR-138	134	ADORA1	25942	SIN3A
	55810	FOXJ2	hsa-miR-138	1021	CDK6	1026	CDKN1A
	55810	FOXJ2	hsa-miR-138	1021	CDK6	1031	CDKN2C
	55810	FOXJ2	hsa-miR-138	3556	IL1RAP	6774	STAT3
	55810	FOXJ2	hsa-miR-138	4851	NOTCH1	1499	CTNNB1
	55810	FOXJ2	hsa-miR-138	4851	NOTCH1	55534	MAML3
	55810	FOXJ2	hsa-miR-138	4851	NOTCH1	5290	PIK3CA
	55810	FOXJ2	hsa-miR-138	1911	PHC1	1912	PHC2
	55810	FOXJ2	hsa-miR-138	5663	PSEN1	598	BCL2L1
	55810	FOXJ2	hsa-miR-138	5663	PSEN1	1499	CTNNB1
	55810	FOXJ2	hsa-miR-138	5663	PSEN1	1500	CTNND1
	55810	FOXJ2	hsa-miR-138	5663	PSEN1	6934	TCF7L2
	55810	FOXJ2	hsa-miR-138	5914	RARA	84962	AJUBA
	55810	FOXJ2	hsa-miR-138	5914	RARA	1387	CREBBP
	55810	FOXJ2	hsa-miR-138	5914	RARA	26548	ITGB1BP2
	55810	FOXJ2	hsa-miR-138	5914	RARA	688	KLF5
	55810	FOXJ2	hsa-miR-138	5914	RARA	10499	NCOA2
	55810	FOXJ2	hsa-miR-138	5978	REST	2891	GRIA2
	55810	FOXJ2	hsa-miR-138	5978	REST	25942	SIN3A
	55810	FOXJ2	hsa-miR-138	6461	SHB	2885	GRB2
	55810	FOXJ2	hsa-miR-138	25942	SIN3A	5926	ARID4A
	55810	FOXJ2	hsa-miR-138	25942	SIN3A	604	BCL6
	55810	FOXJ2	hsa-miR-138	25942	SIN3A	9318	COPS2
	55810	FOXJ2	hsa-miR-138	25942	SIN3A	10664	CTCF
	55810	FOXJ2	hsa-miR-138	25942	SIN3A	9734	HDAC9
	55810	FOXJ2	hsa-miR-138	25942	SIN3A	23493	HEY2
	55810	FOXJ2	hsa-miR-138	25942	SIN3A	3398	ID2
	55810	FOXJ2	hsa-miR-138	25942	SIN3A	10320	IKZF1
	55810	FOXJ2	hsa-miR-138	25942	SIN3A	22807	IKZF2
	55810	FOXJ2	hsa-miR-138	25942	SIN3A	64375	IKZF4
	55810	FOXJ2	hsa-miR-138	25942	SIN3A	4297	MLL
	55810	FOXJ2	hsa-miR-138	25942	SIN3A	8473	OGT
	55810	FOXJ2	hsa-miR-138	25942	SIN3A	862	RUNX1T1
	55810	FOXJ2	hsa-miR-138	25942	SIN3A	6498	SKIL
	55810	FOXJ2	hsa-miR-138	25942	SIN3A	6657	SOX2
	55810	FOXJ2	hsa-miR-138	25942	SIN3A	6886	TAL1
	55810	FOXJ2	hsa-miR-138	25942	SIN3A	7421	VDR
	55810	FOXJ2	hsa-miR-138	6495	SIX1	11007	CCDC85B
	55810	FOXJ2	hsa-miR-138	6495	SIX1	2138	EYA1
	55810	FOXJ2	hsa-miR-138	10617	STAMBP	27243	CHMP2A
	55810	FOXJ2	hsa-miR-138	10617	STAMBP	2885	GRB2
	55810	FOXJ2	hsa-miR-138	10617	STAMBP	4091	SMAD6
	55810	FOXJ2	hsa-miR-138	10617	STAMBP	64750	SMURF2
	4205	MEF2A	hsa-miR-21-5p	53616	ADAM22	1742	DLG4
	4205	MEF2A	hsa-miR-21-5p	53616	ADAM22	9211	LGI1
	4205	MEF2A	hsa-miR-214	154810	AMOTL1	154796	AMOT
	4205	MEF2A	hsa-miR-21-3p	284	ANGPT1	604	BCL6
	4205	MEF2A	hsa-miR-21-3p	654	BMP6	92	ACVR2A
	4205	MEF2A	hsa-miR-21-3p	675	BRCA2	9577	BRE
	4205	MEF2A	hsa-miR-21-3p	675	BRCA2	6117	RPA1
	4205	MEF2A	hsa-miR-21-3p	675	BRCA2	6667	SP1
	4205	MEF2A	hsa-miR-214	808	CALM3	6927	HNF1A
	4205	MEF2A	hsa-miR-21-5p	22866	CNKSR2	23043	TNIK
	4205	MEF2A	hsa-miR-21-3p	1499	CTNNB1	196	AHR
	4205	MEF2A	hsa-miR-21-3p	1499	CTNNB1	1008	CDH10
	4205	MEF2A	hsa-miR-21-3p	1499	CTNNB1	1005	CDH7
	4205	MEF2A	hsa-miR-21-3p	1499	CTNNB1	1007	CDH9
	4205	MEF2A	hsa-miR-21-3p	1499	CTNNB1	50937	CDON
	4205	MEF2A	hsa-miR-21-3p	1499	CTNNB1	1050	CEBPA
	4205	MEF2A	hsa-miR-21-3p	1499	CTNNB1	10987	COPS5
	4205	MEF2A	hsa-miR-21-3p	1499	CTNNB1	1856	DVL2
	4205	MEF2A	hsa-miR-21-3p	1499	CTNNB1	23291	FBXW11
	4205	MEF2A	hsa-miR-21-3p	1499	CTNNB1	9759	HDAC4
	4205	MEF2A	hsa-miR-21-3p	1499	CTNNB1	2648	KAT2A
	4205	MEF2A	hsa-miR-21-3p	1499	CTNNB1	4582	MUC1
	4205	MEF2A	hsa-miR-21-3p	1499	CTNNB1	5295	PIK3R1
	4205	MEF2A	hsa-miR-21-3p	1499	CTNNB1	5770	PTPN1
	4205	MEF2A	hsa-miR-21-3p	1499	CTNNB1	5783	PTPN13
	4205	MEF2A	hsa-miR-21-3p	1499	CTNNB1	6925	TCF4
	4205	MEF2A	hsa-miR-21-3p	1499	CTNNB1	7414	VCL
	4205	MEF2A	hsa-miR-214	23191	CYFIP1	322	APBB1
	4205	MEF2A	hsa-miR-214	1687	DFNA5	5764	PTN
	4205	MEF2A	hsa-miR-214	1874	E2F4	3065	HDAC1
	4205	MEF2A	hsa-miR-214	1874	E2F4	3398	ID2
	4205	MEF2A	hsa-miR-214	1874	E2F4	2648	KAT2A
	4205	MEF2A	hsa-miR-214	2273	FHL1	3280	HES1
	4205	MEF2A	hsa-miR-214	27086	FOXP1	1487	CTBP1
	4205	MEF2A	hsa-miR-214	27086	FOXP1	93986	FOXP2
	4205	MEF2A	hsa-miR-21-3p	2690	GHR	3716	JAK1
	4205	MEF2A	hsa-miR-21-3p	2690	GHR	3717	JAK2
	4205	MEF2A	hsa-miR-21-3p	2690	GHR	5295	PIK3R1
	4205	MEF2A	hsa-miR-21-3p	2690	GHR	5770	PTPN1
	4205	MEF2A	hsa-miR-21-3p	2690	GHR	5783	PTPN13
	4205	MEF2A	hsa-miR-21-3p	2690	GHR	5787	PTPRB
	4205	MEF2A	hsa-miR-21-3p	2697	GJA1	2700	GJA3
	4205	MEF2A	hsa-miR-214	2932	GSK3B	11215	AKAP11
	4205	MEF2A	hsa-miR-214	2932	GSK3B	28969	BZW2
	4205	MEF2A	hsa-miR-214	2932	GSK3B	10987	COPS5
	4205	MEF2A	hsa-miR-214	2932	GSK3B	51380	CSAD
	4205	MEF2A	hsa-miR-214	2932	GSK3B	7957	EPM2A
	4205	MEF2A	hsa-miR-214	2932	GSK3B	2597	GAPDH
	4205	MEF2A	hsa-miR-214	2932	GSK3B	2634	GBP2
	4205	MEF2A	hsa-miR-214	2932	GSK3B	2783	GNB2
	4205	MEF2A	hsa-miR-214	2932	GSK3B	84223	IQCG
	4205	MEF2A	hsa-miR-214	2932	GSK3B	688	KLF5
	4205	MEF2A	hsa-miR-214	2932	GSK3B	8543	LMO4
	4205	MEF2A	hsa-miR-214	2932	GSK3B	51631	LUC7L2
	4205	MEF2A	hsa-miR-214	2932	GSK3B	4137	MAPT
	4205	MEF2A	hsa-miR-214	2932	GSK3B	22823	MTF2
	4205	MEF2A	hsa-miR-214	2932	GSK3B	4582	MUC1
	4205	MEF2A	hsa-miR-214	2932	GSK3B	8202	NCOA3
	4205	MEF2A	hsa-miR-214	2932	GSK3B	5576	PRKAR2A
	4205	MEF2A	hsa-miR-214	2932	GSK3B	5764	PTN
	4205	MEF2A	hsa-miR-214	2932	GSK3B	5770	PTPN1
	4205	MEF2A	hsa-miR-214	2932	GSK3B	11244	ZHX1
	4205	MEF2A	hsa-miR-214	3728	JUP	1823	DSC1
	4205	MEF2A	hsa-miR-214	3728	JUP	1828	DSG1
	4205	MEF2A	hsa-miR-214	3728	JUP	51141	INSIG2
	4205	MEF2A	hsa-miR-214	3728	JUP	4582	MUC1
	4205	MEF2A	hsa-miR-214	3728	JUP	11331	PHB2
	4205	MEF2A	hsa-miR-21-3p	8543	LMO4	1647	GADD45A
	4205	MEF2A	hsa-miR-21-3p	8543	LMO4	3065	HDAC1
	4205	MEF2A	hsa-miR-21-3p	8543	LMO4	8861	LDB1
	4205	MEF2A	hsa-miR-21-5p	4208	MEF2C	10987	COPS5
	4205	MEF2A	hsa-miR-21-5p	4208	MEF2C	9759	HDAC4
	4205	MEF2A	hsa-miR-21-5p	4208	MEF2C	9734	HDAC9
	4205	MEF2A	hsa-miR-21-5p	4208	MEF2C	4656	MYOG
	4205	MEF2A	hsa-miR-21-5p	4208	MEF2C	6667	SP1
	4205	MEF2A	hsa-miR-21-3p	4684	NCAM1	5579	PRKCB
	4205	MEF2A	hsa-miR-214	10783	NEK6	79711	IPO4
	4205	MEF2A	hsa-miR-214	10783	NEK6	57805	KIAA1967
	4205	MEF2A	hsa-miR-214	10783	NEK6	4176	MCM7
	4205	MEF2A	hsa-miR-21-3p	5071	PARK2	407	ARR3
	4205	MEF2A	hsa-miR-21-3p	5071	PARK2	8573	CASK
	4205	MEF2A	hsa-miR-21-3p	5071	PARK2	1742	DLG4
	4205	MEF2A	hsa-miR-21-3p	5071	PARK2	2104	ESRRG
	4205	MEF2A	hsa-miR-21-3p	5071	PARK2	2904	GRIN2B
	4205	MEF2A	hsa-miR-21-3p	5071	PARK2	9759	HDAC4
	4205	MEF2A	hsa-miR-21-3p	5071	PARK2	9456	HOMER1
	4205	MEF2A	hsa-miR-21-3p	5071	PARK2	4137	MAPT
	4205	MEF2A	hsa-miR-21-3p	5071	PARK2	7326	UBE2G1
	4205	MEF2A	hsa-miR-214	23612	PHLDA3	79711	IPO4
	4205	MEF2A	hsa-miR-21-5p	6016	RIT1	51666	ASB4
	4205	MEF2A	hsa-miR-21-3p	6092	ROBO2	9252	RPS6KA5
	4205	MEF2A	hsa-miR-21-3p	27330	RPS6KA6	8543	LMO4
	4205	MEF2A	hsa-miR-214	54910	SEMA4C	1742	DLG4
	4205	MEF2A	hsa-miR-214	6461	SHB	5295	PIK3R1
	4205	MEF2A	hsa-miR-214	25942	SIN3A	604	BCL6
	4205	MEF2A	hsa-miR-214	25942	SIN3A	2874	GPS2
	4205	MEF2A	hsa-miR-214	25942	SIN3A	3065	HDAC1
	4205	MEF2A	hsa-miR-214	25942	SIN3A	9759	HDAC4
	4205	MEF2A	hsa-miR-214	25942	SIN3A	9734	HDAC9
	4205	MEF2A	hsa-miR-214	25942	SIN3A	3398	ID2
	4205	MEF2A	hsa-miR-214	25942	SIN3A	10320	IKZF1
	4205	MEF2A	hsa-miR-214	25942	SIN3A	85509	MBD3L1
	4205	MEF2A	hsa-miR-214	25942	SIN3A	9219	MTA2
	4205	MEF2A	hsa-miR-214	25942	SIN3A	4602	MYB
	4205	MEF2A	hsa-miR-214	25942	SIN3A	9611	NCOR1
	4205	MEF2A	hsa-miR-214	25942	SIN3A	10419	PRMT5
	4205	MEF2A	hsa-miR-214	25942	SIN3A	862	RUNX1T1
	4205	MEF2A	hsa-miR-214	25942	SIN3A	79595	SAP130
	4205	MEF2A	hsa-miR-214	25942	SIN3A	8819	SAP30
	4205	MEF2A	hsa-miR-214	25942	SIN3A	79685	SAP30L
	4205	MEF2A	hsa-miR-214	25942	SIN3A	6498	SKIL
	4205	MEF2A	hsa-miR-214	25942	SIN3A	6595	SMARCA2
	4205	MEF2A	hsa-miR-214	25942	SIN3A	56916	SMARCAD1
	4205	MEF2A	hsa-miR-214	25942	SIN3A	6667	SP1
	4205	MEF2A	hsa-miR-214	25942	SIN3A	6872	TAF1
	4205	MEF2A	hsa-miR-214	25942	SIN3A	6878	TAF6
	4205	MEF2A	hsa-miR-214	25942	SIN3A	57215	THAP11
	4205	MEF2A	hsa-miR-214	25942	SIN3A	7704	ZBTB16
	4205	MEF2A	hsa-miR-21-5p	9627	SNCAIP	10044	SH2D3C
	4205	MEF2A	hsa-miR-214	51259	TMEM216	8888	MCM3AP
	4609	MYC	hsa-miR-138	134	ADORA1	604	BCL6
	4609	MYC	hsa-miR-138	134	ADORA1	2932	GSK3B
	4609	MYC	hsa-miR-138	134	ADORA1	5028	P2RY1
	4609	MYC	hsa-miR-138	1021	CDK6	595	CCND1
	4609	MYC	hsa-miR-138	1021	CDK6	1031	CDKN2C
	4609	MYC	hsa-miR-138	123920	CMTM3	10567	RABAC1
	4609	MYC	hsa-miR-138	54918	CMTM6	23400	ATP13A2
	4609	MYC	hsa-miR-138	54918	CMTM6	6613	SUMO2
	4609	MYC	hsa-miR-138	23191	CYFIP1	8087	FXR1
	4609	MYC	hsa-miR-138	23191	CYFIP1	57787	MARK4
	4609	MYC	hsa-miR-138	23191	CYFIP1	4691	NCL
	4609	MYC	hsa-miR-138	23191	CYFIP1	55660	PRPF40A
	4609	MYC	hsa-miR-138	23191	CYFIP1	7014	TERF2
	4609	MYC	hsa-miR-138	3556	IL1RAP	6774	STAT3
	4609	MYC	hsa-miR-138	4641	MYO1C	9031	BAZ1B
	4609	MYC	hsa-miR-138	4641	MYO1C	9391	CIAO1
	4609	MYC	hsa-miR-138	4851	NOTCH1	55294	FBXW7
	4609	MYC	hsa-miR-138	4851	NOTCH1	2932	GSK3B
	4609	MYC	hsa-miR-138	4851	NOTCH1	83737	ITCH
	4609	MYC	hsa-miR-138	4851	NOTCH1	3714	JAG2
	4609	MYC	hsa-miR-138	4851	NOTCH1	51176	LEF1
	4609	MYC	hsa-miR-138	4851	NOTCH1	84441	MAML2
	4609	MYC	hsa-miR-138	4851	NOTCH1	55534	MAML3
	4609	MYC	hsa-miR-138	4851	NOTCH1	4856	NOV
	4609	MYC	hsa-miR-138	4851	NOTCH1	5290	PIK3CA
	4609	MYC	hsa-miR-138	4851	NOTCH1	6615	SNAI1
	4609	MYC	hsa-miR-138	4851	NOTCH1	7157	TP53
	4609	MYC	hsa-miR-138	4851	NOTCH1	7528	YY1
	4609	MYC	hsa-miR-138	55742	PARVA	3611	ILK
	4609	MYC	hsa-miR-138	1911	PHC1	8535	CBX4
	4609	MYC	hsa-miR-138	1911	PHC1	1912	PHC2
	4609	MYC	hsa-miR-138	1911	PHC1	5499	PPP1CA
	4609	MYC	hsa-miR-138	5328	PLAU	5270	SERPINE2
	4609	MYC	hsa-miR-138	5663	PSEN1	596	BCL2
	4609	MYC	hsa-miR-138	5663	PSEN1	10519	CIB1
	4609	MYC	hsa-miR-138	5663	PSEN1	2081	ERN1
	4609	MYC	hsa-miR-138	5663	PSEN1	55294	FBXW7
	4609	MYC	hsa-miR-138	5663	PSEN1	2317	FLNB
	4609	MYC	hsa-miR-138	5663	PSEN1	2932	GSK3B
	4609	MYC	hsa-miR-138	5663	PSEN1	7087	ICAM5
	4609	MYC	hsa-miR-138	5663	PSEN1	30818	KCNIP3
	4609	MYC	hsa-miR-138	5663	PSEN1	4851	NOTCH1
	4609	MYC	hsa-miR-138	5663	PSEN1	55851	PSENEN
	4609	MYC	hsa-miR-138	5914	RARA	84962	AJUBA
	4609	MYC	hsa-miR-138	5914	RARA	8289	ARID1A
	4609	MYC	hsa-miR-138	5914	RARA	1647	GADD45A
	4609	MYC	hsa-miR-138	5914	RARA	10912	GADD45G
	4609	MYC	hsa-miR-138	5914	RARA	3066	HDAC2
	4609	MYC	hsa-miR-138	5914	RARA	50805	IRX4
	4609	MYC	hsa-miR-138	5914	RARA	81857	MED25
	4609	MYC	hsa-miR-138	5914	RARA	51154	MRTO4
	4609	MYC	hsa-miR-138	5914	RARA	23054	NCOA6
	4609	MYC	hsa-miR-138	5914	RARA	9611	NCOR1
	4609	MYC	hsa-miR-138	5914	RARA	7080	NKX2-1
	4609	MYC	hsa-miR-138	5914	RARA	8431	NR0B2
	4609	MYC	hsa-miR-138	5914	RARA	8607	RUVBL1
	4609	MYC	hsa-miR-138	5914	RARA	6497	SKI
	4609	MYC	hsa-miR-138	5914	RARA	6839	SUV39H1
	4609	MYC	hsa-miR-138	5914	RARA	7704	ZBTB16
	4609	MYC	hsa-miR-138	5978	REST	9425	CDYL
	4609	MYC	hsa-miR-138	5978	REST	3066	HDAC2
	4609	MYC	hsa-miR-138	5978	REST	10014	HDAC5
	4609	MYC	hsa-miR-138	5978	REST	9611	NCOR1
	4609	MYC	hsa-miR-138	5978	REST	10923	SUB1
	4609	MYC	hsa-miR-138	51507	RTFDC1	10253	SPRY2
	4609	MYC	hsa-miR-138	10069	RWDD2B	10912	GADD45G
	4609	MYC	hsa-miR-138	54910	SEMA4C	1741	DLG3
	4609	MYC	hsa-miR-138	54910	SEMA4C	1742	DLG4
	4609	MYC	hsa-miR-138	6461	SHB	2885	GRB2
	4609	MYC	hsa-miR-138	6461	SHB	3937	LCP2
	4609	MYC	hsa-miR-138	25942	SIN3A	9031	BAZ1B
	4609	MYC	hsa-miR-138	25942	SIN3A	604	BCL6
	4609	MYC	hsa-miR-138	25942	SIN3A	255877	BCL6B
	4609	MYC	hsa-miR-138	25942	SIN3A	1108	CHD4
	4609	MYC	hsa-miR-138	25942	SIN3A	10664	CTCF
	4609	MYC	hsa-miR-138	25942	SIN3A	3054	HCFC1
	4609	MYC	hsa-miR-138	25942	SIN3A	3066	HDAC2
	4609	MYC	hsa-miR-138	25942	SIN3A	10014	HDAC5
	4609	MYC	hsa-miR-138	25942	SIN3A	3398	ID2
	4609	MYC	hsa-miR-138	25942	SIN3A	22807	IKZF2
	4609	MYC	hsa-miR-138	25942	SIN3A	7071	KLF10
	4609	MYC	hsa-miR-138	25942	SIN3A	8462	KLF11
	4609	MYC	hsa-miR-138	25942	SIN3A	51621	KLF13
	4609	MYC	hsa-miR-138	25942	SIN3A	687	KLF9
	4609	MYC	hsa-miR-138	25942	SIN3A	4221	MEN1
	4609	MYC	hsa-miR-138	25942	SIN3A	4335	MNT
	4609	MYC	hsa-miR-138	25942	SIN3A	9643	MORF4L2
	4609	MYC	hsa-miR-138	25942	SIN3A	9219	MTA2
	4609	MYC	hsa-miR-138	25942	SIN3A	9611	NCOR1
	4609	MYC	hsa-miR-138	25942	SIN3A	4799	NFX1
	4609	MYC	hsa-miR-138	25942	SIN3A	4821	NKX2-2
	4609	MYC	hsa-miR-138	25942	SIN3A	8431	NR0B2
	4609	MYC	hsa-miR-138	25942	SIN3A	8473	OGT
	4609	MYC	hsa-miR-138	25942	SIN3A	5217	PFN2
	4609	MYC	hsa-miR-138	25942	SIN3A	10419	PRMT5
	4609	MYC	hsa-miR-138	25942	SIN3A	5901	RAN
	4609	MYC	hsa-miR-138	25942	SIN3A	51132	RLIM
	4609	MYC	hsa-miR-138	25942	SIN3A	6497	SKI
	4609	MYC	hsa-miR-138	25942	SIN3A	6595	SMARCA2
	4609	MYC	hsa-miR-138	25942	SIN3A	6599	SMARCC1
	4609	MYC	hsa-miR-138	25942	SIN3A	6657	SOX2
	4609	MYC	hsa-miR-138	25942	SIN3A	6613	SUMO2
	4609	MYC	hsa-miR-138	25942	SIN3A	7157	TP53
	4609	MYC	hsa-miR-138	25942	SIN3A	10155	TRIM28
	4609	MYC	hsa-miR-138	25942	SIN3A	7421	VDR
	4609	MYC	hsa-miR-138	25942	SIN3A	7704	ZBTB16
	4609	MYC	hsa-miR-138	25942	SIN3A	57659	ZBTB4
	4609	MYC	hsa-miR-138	6495	SIX1	2139	EYA2
	4609	MYC	hsa-miR-138	6495	SIX1	6497	SKI
	4609	MYC	hsa-miR-138	10617	STAMBP	27243	CHMP2A
	4609	MYC	hsa-miR-138	10617	STAMBP	2885	GRB2
	4609	MYC	hsa-miR-138	10617	STAMBP	4092	SMAD7
	4609	MYC	hsa-miR-138	10617	STAMBP	64750	SMURF2
	4609	MYC	hsa-miR-138	7049	TGFBR3	7040	TGFB1
	4772	NFATC1	hsa-miR-9-5p	382	ARF6	408	ARRB1
	4772	NFATC1	hsa-miR-9-5p	382	ARF6	56257	MEPCE
	4772	NFATC1	hsa-miR-9-5p	558	AXL	3932	LCK
	4772	NFATC1	hsa-miR-9-5p	604	BCL6	255877	BCL6B
	4772	NFATC1	hsa-miR-9-5p	604	BCL6	1107	CHD3
	4772	NFATC1	hsa-miR-9-5p	604	BCL6	1879	EBF1
	4772	NFATC1	hsa-miR-9-5p	604	BCL6	9734	HDAC9
	4772	NFATC1	hsa-miR-9-5p	604	BCL6	3725	JUN
	4772	NFATC1	hsa-miR-9-5p	604	BCL6	2846	LPAR4
	4772	NFATC1	hsa-miR-9-5p	604	BCL6	55922	NKRF
	4772	NFATC1	hsa-miR-9-5p	604	BCL6	200576	PIKFYVE
	4772	NFATC1	hsa-miR-9-5p	604	BCL6	943	TNFRSF8
	4772	NFATC1	hsa-miR-9-5p	604	BCL6	51384	WNT16
	4772	NFATC1	hsa-miR-9-5p	604	BCL6	23613	ZMYND8
	4772	NFATC1	hsa-miR-9-5p	3725	JUN	408	ARRB1
	4772	NFATC1	hsa-miR-9-5p	3725	JUN	1026	CDKN1A
	4772	NFATC1	hsa-miR-9-5p	3725	JUN	1107	CHD3
	4772	NFATC1	hsa-miR-9-5p	3725	JUN	1459	CSNK2A2
	4772	NFATC1	hsa-miR-9-5p	3725	JUN	2353	FOS
	4772	NFATC1	hsa-miR-9-5p	3725	JUN	9734	HDAC9
	4772	NFATC1	hsa-miR-9-5p	3725	JUN	3091	HIF1A
	4772	NFATC1	hsa-miR-9-5p	3725	JUN	4670	HNRNPM
	4772	NFATC1	hsa-miR-9-5p	3725	JUN	122953	JDP2
	4772	NFATC1	hsa-miR-9-5p	3725	JUN	4609	MYC
	4772	NFATC1	hsa-miR-9-5p	3725	JUN	23054	NCOA6
	4772	NFATC1	hsa-miR-9-5p	3725	JUN	4779	NFE2L1
	4772	NFATC1	hsa-miR-9-5p	3725	JUN	7153	TOP2A
	4772	NFATC1	hsa-miR-9-5p	3728	JUP	1003	CDH5
	4772	NFATC1	hsa-miR-9-5p	3728	JUP	1824	DSC2
	4772	NFATC1	hsa-miR-9-5p	3728	JUP	2064	ERBB2
	4772	NFATC1	hsa-miR-9-5p	3728	JUP	5796	PTPRK
	4772	NFATC1	hsa-miR-9-5p	3728	JUP	51762	RAB8B
	4772	NFATC1	hsa-miR-9-5p	3728	JUP	6934	TCF7L2
	4772	NFATC1	hsa-miR-9-5p	3728	JUP	7398	USP1
	4772	NFATC1	hsa-miR-9-5p	5159	PDGFRB	857	CAV1
	4772	NFATC1	hsa-miR-9-5p	5159	PDGFRB	5921	RASA1
	4772	NFATC1	hsa-miR-9-5p	5159	PDGFRB	6643	SNX2
	4772	NFATC1	hsa-miR-9-5p	5978	REST	10923	SUB1
	4772	NFATC1	hsa-miR-9-5p	10069	RWDD2B	10912	GADD45G
	4772	NFATC1	hsa-miR-9-5p	7045	TGFBI	2335	FN1
	4772	NFATC1	hsa-miR-9-5p	7048	TGFBR2	7043	TGFB3
	4772	NFATC1	hsa-miR-9-5p	65264	UBE2Z	84447	SYVN1
	4782	NFIC	hsa-miR-9-5p	382	ARF6	23647	ARFIP2
	4782	NFIC	hsa-miR-9-5p	382	ARF6	9266	CYTH2
	4782	NFIC	hsa-miR-9-5p	382	ARF6	1778	DYNC1H1
	4782	NFIC	hsa-miR-9-5p	382	ARF6	56257	MEPCE
	4782	NFIC	hsa-miR-9-5p	382	ARF6	23396	PIP5K1C
	4782	NFIC	hsa-miR-9-5p	558	AXL	867	CBL
	4782	NFIC	hsa-miR-9-5p	558	AXL	25942	SIN3A
	4782	NFIC	hsa-miR-9-5p	558	AXL	23371	TENC1
	4782	NFIC	hsa-miR-9-5p	604	BCL6	2909	ARHGAP35
	4782	NFIC	hsa-miR-9-5p	604	BCL6	53335	BCL11A
	4782	NFIC	hsa-miR-9-5p	604	BCL6	255877	BCL6B
	4782	NFIC	hsa-miR-9-5p	604	BCL6	773	CACNA1A
	4782	NFIC	hsa-miR-9-5p	604	BCL6	1871	E2F3
	4782	NFIC	hsa-miR-9-5p	604	BCL6	85441	HELZ2
	4782	NFIC	hsa-miR-9-5p	604	BCL6	6927	HNF1A
	4782	NFIC	hsa-miR-9-5p	604	BCL6	3725	JUN
	4782	NFIC	hsa-miR-9-5p	604	BCL6	3726	JUNB
	4782	NFIC	hsa-miR-9-5p	604	BCL6	23162	MAPK8IP3
	4782	NFIC	hsa-miR-9-5p	604	BCL6	53615	MBD3
	4782	NFIC	hsa-miR-9-5p	604	BCL6	9611	NCOR1
	4782	NFIC	hsa-miR-9-5p	604	BCL6	55922	NKRF
	4782	NFIC	hsa-miR-9-5p	604	BCL6	29789	OLA1
	4782	NFIC	hsa-miR-9-5p	604	BCL6	116337	PANX3
	4782	NFIC	hsa-miR-9-5p	604	BCL6	25942	SIN3A
	4782	NFIC	hsa-miR-9-5p	604	BCL6	6597	SMARCA4
	4782	NFIC	hsa-miR-9-5p	604	BCL6	7704	ZBTB16
	4782	NFIC	hsa-miR-9-5p	604	BCL6	51341	ZBTB7A
	4782	NFIC	hsa-miR-9-5p	54918	CMTM6	11221	DUSP10
	4782	NFIC	hsa-miR-9-5p	163882	CNST	5499	PPP1CA
	4782	NFIC	hsa-miR-9-5p	3280	HES1	2188	FANCF
	4782	NFIC	hsa-miR-9-5p	3280	HES1	10013	HDAC6
	4782	NFIC	hsa-miR-9-5p	3280	HES1	23493	HEY2
	4782	NFIC	hsa-miR-9-5p	3280	HES1	11165	NUDT3
	4782	NFIC	hsa-miR-9-5p	3280	HES1	860	RUNX2
	4782	NFIC	hsa-miR-9-5p	3280	HES1	7529	YWHAB
	4782	NFIC	hsa-miR-9-5p	3556	IL1RAP	3654	IRAK1
	4782	NFIC	hsa-miR-9-5p	3655	ITGA6	5877	RABIF
	4782	NFIC	hsa-miR-9-5p	3725	JUN	602	BCL3
	4782	NFIC	hsa-miR-9-5p	3725	JUN	1385	CREB1
	4782	NFIC	hsa-miR-9-5p	3725	JUN	1445	CSK
	4782	NFIC	hsa-miR-9-5p	3725	JUN	1459	CSNK2A2
	4782	NFIC	hsa-miR-9-5p	3725	JUN	2353	FOS
	4782	NFIC	hsa-miR-9-5p	3725	JUN	2963	GTF2F2
	4782	NFIC	hsa-miR-9-5p	3725	JUN	4150	MAZ
	4782	NFIC	hsa-miR-9-5p	3725	JUN	53615	MBD3
	4782	NFIC	hsa-miR-9-5p	3725	JUN	4654	MYOD1
	4782	NFIC	hsa-miR-9-5p	3725	JUN	8648	NCOA1
	4782	NFIC	hsa-miR-9-5p	3725	JUN	4779	NFE2L1
	4782	NFIC	hsa-miR-9-5p	3725	JUN	9063	PIAS2
	4782	NFIC	hsa-miR-9-5p	3725	JUN	64326	RFWD2
	4782	NFIC	hsa-miR-9-5p	3725	JUN	149603	RNF187
	4782	NFIC	hsa-miR-9-5p	3725	JUN	860	RUNX2
	4782	NFIC	hsa-miR-9-5p	3725	JUN	4088	SMAD3
	4782	NFIC	hsa-miR-9-5p	3725	JUN	6778	STAT6
	4782	NFIC	hsa-miR-9-5p	3725	JUN	7409	VAV1
	4782	NFIC	hsa-miR-9-5p	3728	JUP	1003	CDH5
	4782	NFIC	hsa-miR-9-5p	3728	JUP	1832	DSP
	4782	NFIC	hsa-miR-9-5p	3728	JUP	6934	TCF7L2
	4782	NFIC	hsa-miR-9-5p	4641	MYO1C	867	CBL
	4782	NFIC	hsa-miR-9-5p	4641	MYO1C	9391	CIAO1
	4782	NFIC	hsa-miR-9-5p	22795	NID2	2006	ELN
	4782	NFIC	hsa-miR-9-5p	22795	NID2	4192	MDK
	4782	NFIC	hsa-miR-9-5p	5159	PDGFRB	5921	RASA1
	4782	NFIC	hsa-miR-9-5p	5159	PDGFRB	30011	SH3KBP1
	4782	NFIC	hsa-miR-9-5p	5159	PDGFRB	9368	SLC9A3R1
	4782	NFIC	hsa-miR-9-5p	5159	PDGFRB	7409	VAV1
	4782	NFIC	hsa-miR-9-5p	5159	PDGFRB	10451	VAV3
	4782	NFIC	hsa-miR-9-5p	5978	REST	9611	NCOR1
	4782	NFIC	hsa-miR-9-5p	5978	REST	25942	SIN3A
	4782	NFIC	hsa-miR-9-5p	5978	REST	6597	SMARCA4
	4782	NFIC	hsa-miR-9-5p	5978	REST	6601	SMARCC2
	4782	NFIC	hsa-miR-9-5p	7045	TGFBI	2335	FN1
	4782	NFIC	hsa-miR-9-5p	7048	TGFBR2	90	ACVR1
	4782	NFIC	hsa-miR-9-5p	7048	TGFBR2	9133	CCNB2
	4782	NFIC	hsa-miR-9-5p	7048	TGFBR2	4092	SMAD7
	4782	NFIC	hsa-miR-9-5p	7048	TGFBR2	7040	TGFB1
	4782	NFIC	hsa-miR-9-5p	65264	UBE2Z	79666	PLEKHF2
	4782	NFIC	hsa-miR-9-5p	65264	UBE2Z	5499	PPP1CA
	4782	NFIC	hsa-miR-9-5p	65264	UBE2Z	5913	RAPSN
	4782	NFIC	hsa-miR-9-5p	65264	UBE2Z	7844	RNF103
	4782	NFIC	hsa-miR-9-5p	65264	UBE2Z	115992	RNF166
	4782	NFIC	hsa-miR-9-5p	7414	VCL	9564	BCAR1
	4782	NFIC	hsa-miR-9-5p	7414	VCL	10391	CORO2B
	4782	NFIC	hsa-miR-9-5p	7414	VCL	10580	SORBS1
	7026	NR2F2	hsa-miR-9-5p	382	ARF6	23647	ARFIP2
	7026	NR2F2	hsa-miR-9-5p	382	ARF6	409	ARRB2
	7026	NR2F2	hsa-miR-9-5p	382	ARF6	1778	DYNC1H1
	7026	NR2F2	hsa-miR-9-5p	382	ARF6	10856	RUVBL2
	7026	NR2F2	hsa-miR-9-5p	558	AXL	2621	GAS6
	7026	NR2F2	hsa-miR-9-5p	558	AXL	3932	LCK
	7026	NR2F2	hsa-miR-9-5p	558	AXL	23371	TENC1
	7026	NR2F2	hsa-miR-9-5p	604	BCL6	53335	BCL11A
	7026	NR2F2	hsa-miR-9-5p	604	BCL6	1107	CHD3
	7026	NR2F2	hsa-miR-9-5p	604	BCL6	1656	DDX6
	7026	NR2F2	hsa-miR-9-5p	604	BCL6	1871	E2F3
	7026	NR2F2	hsa-miR-9-5p	604	BCL6	2051	EPHB6
	7026	NR2F2	hsa-miR-9-5p	604	BCL6	80204	FBXO11
	7026	NR2F2	hsa-miR-9-5p	604	BCL6	10014	HDAC5
	7026	NR2F2	hsa-miR-9-5p	604	BCL6	6927	HNF1A
	7026	NR2F2	hsa-miR-9-5p	604	BCL6	3725	JUN
	7026	NR2F2	hsa-miR-9-5p	604	BCL6	3726	JUNB
	7026	NR2F2	hsa-miR-9-5p	604	BCL6	22992	KDM2A
	7026	NR2F2	hsa-miR-9-5p	604	BCL6	57337	SENP7
	7026	NR2F2	hsa-miR-9-5p	3280	HES1	325	APCS
	7026	NR2F2	hsa-miR-9-5p	3280	HES1	2273	FHL1
	7026	NR2F2	hsa-miR-9-5p	3280	HES1	3308	HSPA4
	7026	NR2F2	hsa-miR-9-5p	3556	IL1RAP	3654	IRAK1
	7026	NR2F2	hsa-miR-9-5p	3556	IL1RAP	6774	STAT3
	7026	NR2F2	hsa-miR-9-5p	3725	JUN	1386	ATF2
	7026	NR2F2	hsa-miR-9-5p	3725	JUN	1107	CHD3
	7026	NR2F2	hsa-miR-9-5p	3725	JUN	2353	FOS
	7026	NR2F2	hsa-miR-9-5p	3725	JUN	5599	MAPK8
	7026	NR2F2	hsa-miR-9-5p	3725	JUN	4609	MYC
	7026	NR2F2	hsa-miR-9-5p	3725	JUN	4779	NFE2L1
	7026	NR2F2	hsa-miR-9-5p	3725	JUN	149603	RNF187
	7026	NR2F2	hsa-miR-9-5p	3725	JUN	6774	STAT3
	7026	NR2F2	hsa-miR-9-5p	3725	JUN	6778	STAT6
	7026	NR2F2	hsa-miR-9-5p	3725	JUN	7329	UBE2I
	7026	NR2F2	hsa-miR-9-5p	3725	JUN	7421	VDR
	7026	NR2F2	hsa-miR-9-5p	3728	JUP	1001	CDH3
	7026	NR2F2	hsa-miR-9-5p	3728	JUP	1832	DSP
	7026	NR2F2	hsa-miR-9-5p	3728	JUP	2064	ERBB2
	7026	NR2F2	hsa-miR-9-5p	3728	JUP	11187	PKP3
	7026	NR2F2	hsa-miR-9-5p	3728	JUP	5792	PTPRF
	7026	NR2F2	hsa-miR-9-5p	3728	JUP	5796	PTPRK
	7026	NR2F2	hsa-miR-9-5p	3728	JUP	6934	TCF7L2
	7026	NR2F2	hsa-miR-9-5p	4641	MYO1C	9391	CIAO1
	7026	NR2F2	hsa-miR-9-5p	5159	PDGFRB	6464	SHC1
	7026	NR2F2	hsa-miR-9-5p	5159	PDGFRB	10451	VAV3
	7026	NR2F2	hsa-miR-9-5p	10769	PLK2	4356	MPP3
	7026	NR2F2	hsa-miR-9-5p	5978	REST	2891	GRIA2
	7026	NR2F2	hsa-miR-9-5p	5978	REST	10014	HDAC5
	7026	NR2F2	hsa-miR-9-5p	5978	REST	6601	SMARCC2
	7026	NR2F2	hsa-miR-9-5p	6513	SLC2A1	811	CALR
	7026	NR2F2	hsa-miR-9-5p	5552	SRGN	84722	PSRC1
	7026	NR2F2	hsa-miR-9-5p	7045	TGFBI	2335	FN1
	7026	NR2F2	hsa-miR-9-5p	7048	TGFBR2	4092	SMAD7
	7026	NR2F2	hsa-miR-9-5p	7048	TGFBR2	7043	TGFB3
	7026	NR2F2	hsa-miR-9-5p	65264	UBE2Z	11236	RNF139
	7026	NR2F2	hsa-miR-9-5p	65264	UBE2Z	80128	TRIM46
	7026	NR2F2	hsa-miR-9-5p	7414	VCL	2934	GSN
	7026	NR2F2	hsa-miR-9-5p	7414	VCL	10580	SORBS1
	7026	NR2F2	hsa-miR-9-5p	7414	VCL	7041	TGFB1I1
	2908	NR3C1	hsa-miR-214	808	CALM3	815	CAMK2A
	2908	NR3C1	hsa-miR-214	808	CALM3	54984	PINX1
	2908	NR3C1	hsa-miR-221	948	CD36	3290	HSD11B1
	2908	NR3C1	hsa-miR-221	948	CD36	7436	VLDLR
	2908	NR3C1	hsa-miR-214	9793	CKAP5	6867	TACC1
	2908	NR3C1	hsa-miR-214	9793	CKAP5	10579	TACC2
	2908	NR3C1	hsa-miR-214	163882	CNST	5499	PPP1CA
	2908	NR3C1	hsa-miR-214	23191	CYFIP1	55660	PRPF40A
	2908	NR3C1	hsa-miR-214	23191	CYFIP1	7014	TERF2
	2908	NR3C1	hsa-miR-214	1874	E2F4	672	BRCA1
	2908	NR3C1	hsa-miR-214	1874	E2F4	3054	HCFC1
	2908	NR3C1	hsa-miR-214	1874	E2F4	3065	HDAC1
	2908	NR3C1	hsa-miR-214	1874	E2F4	3399	ID3
	2908	NR3C1	hsa-miR-214	1874	E2F4	23269	MGA
	2908	NR3C1	hsa-miR-214	1874	E2F4	23429	RYBP
	2908	NR3C1	hsa-miR-221	2066	ERBB4	1741	DLG3
	2908	NR3C1	hsa-miR-221	2066	ERBB4	4582	MUC1
	2908	NR3C1	hsa-miR-221	2066	ERBB4	6776	STAT5A
	2908	NR3C1	hsa-miR-214	2273	FHL1	1627	DBN1
	2908	NR3C1	hsa-miR-214	27086	FOXP1	93986	FOXP2
	2908	NR3C1	hsa-miR-214	2932	GSK3B	8313	AXIN2
	2908	NR3C1	hsa-miR-214	2932	GSK3B	51380	CSAD
	2908	NR3C1	hsa-miR-214	2932	GSK3B	1499	CTNNB1
	2908	NR3C1	hsa-miR-214	2932	GSK3B	7957	EPM2A
	2908	NR3C1	hsa-miR-214	2932	GSK3B	7855	FZD5
	2908	NR3C1	hsa-miR-214	2932	GSK3B	2597	GAPDH
	2908	NR3C1	hsa-miR-214	2932	GSK3B	51631	LUC7L2
	2908	NR3C1	hsa-miR-214	2932	GSK3B	58526	MID1IP1
	2908	NR3C1	hsa-miR-214	2932	GSK3B	4582	MUC1
	2908	NR3C1	hsa-miR-214	2932	GSK3B	4790	NFKB1
	2908	NR3C1	hsa-miR-214	2932	GSK3B	5499	PPP1CA
	2908	NR3C1	hsa-miR-214	2932	GSK3B	6166	RPL36AL
	2908	NR3C1	hsa-miR-214	2932	GSK3B	6615	SNAI1
	2908	NR3C1	hsa-miR-214	2932	GSK3B	57731	SPTBN4
	2908	NR3C1	hsa-miR-214	2932	GSK3B	163183	SYNE4
	2908	NR3C1	hsa-miR-214	2932	GSK3B	7511	XPNPEP1
	2908	NR3C1	hsa-miR-221	204851	HIPK1	7157	TP53
	2908	NR3C1	hsa-miR-221	28996	HIPK2	8454	CUL1
	2908	NR3C1	hsa-miR-221	28996	HIPK2	10048	RANBP9
	2908	NR3C1	hsa-miR-221	28996	HIPK2	7157	TP53
	2908	NR3C1	hsa-miR-221	28996	HIPK2	8626	TP63
	2908	NR3C1	hsa-miR-221	28996	HIPK2	26118	WSB1
	2908	NR3C1	hsa-miR-214	3728	JUP	1499	CTNNB1
	2908	NR3C1	hsa-miR-214	3728	JUP	1828	DSG1
	2908	NR3C1	hsa-miR-214	3728	JUP	4582	MUC1
	2908	NR3C1	hsa-miR-221	8543	LMO4	672	BRCA1
	2908	NR3C1	hsa-miR-221	8543	LMO4	1647	GADD45A
	2908	NR3C1	hsa-miR-221	8543	LMO4	3065	HDAC1
	2908	NR3C1	hsa-miR-221	8543	LMO4	8600	TNFSF11
	2908	NR3C1	hsa-miR-214	79705	LRRK1	10298	PAK4
	2908	NR3C1	hsa-miR-221	4684	NCAM1	1956	EGFR
	2908	NR3C1	hsa-miR-214	10783	NEK6	8655	DYNLL1
	2908	NR3C1	hsa-miR-214	10783	NEK6	256364	EML3
	2908	NR3C1	hsa-miR-214	10783	NEK6	79711	IPO4
	2908	NR3C1	hsa-miR-214	10783	NEK6	57805	KIAA1967
	2908	NR3C1	hsa-miR-214	10783	NEK6	91754	NEK9
	2908	NR3C1	hsa-miR-221	255743	NPNT	8516	ITGA8
	2908	NR3C1	hsa-miR-221	9378	NRXN1	57555	NLGN2
	2908	NR3C1	hsa-miR-221	5101	PCDH9	604	BCL6
	2908	NR3C1	hsa-miR-214	23612	PHLDA3	4670	HNRNPM
	2908	NR3C1	hsa-miR-214	23612	PHLDA3	79711	IPO4
	2908	NR3C1	hsa-miR-221	5295	PIK3R1	868	CBLB
	2908	NR3C1	hsa-miR-221	5295	PIK3R1	1499	CTNNB1
	2908	NR3C1	hsa-miR-221	5295	PIK3R1	1956	EGFR
	2908	NR3C1	hsa-miR-221	5295	PIK3R1	2242	FES
	2908	NR3C1	hsa-miR-221	5295	PIK3R1	9846	GAB2
	2908	NR3C1	hsa-miR-221	5295	PIK3R1	8660	IRS2
	2908	NR3C1	hsa-miR-221	5295	PIK3R1	3815	KIT
	2908	NR3C1	hsa-miR-221	5295	PIK3R1	6714	SRC
	2908	NR3C1	hsa-miR-221	5295	PIK3R1	7276	TTR
	2908	NR3C1	hsa-miR-221	5295	PIK3R1	7532	YWHAG
	2908	NR3C1	hsa-miR-214	10069	RWDD2B	1785	DNM2
	2908	NR3C1	hsa-miR-221	6403	SELP	9784	SNX17
	2908	NR3C1	hsa-miR-214	54910	SEMA4C	1741	DLG3
	2908	NR3C1	hsa-miR-221	6474	SHOX2	10765	KDM5B
	2908	NR3C1	hsa-miR-214	25942	SIN3A	604	BCL6
	2908	NR3C1	hsa-miR-214	25942	SIN3A	255877	BCL6B
	2908	NR3C1	hsa-miR-214	25942	SIN3A	1108	CHD4
	2908	NR3C1	hsa-miR-214	25942	SIN3A	1874	E2F4
	2908	NR3C1	hsa-miR-214	25942	SIN3A	2874	GPS2
	2908	NR3C1	hsa-miR-214	25942	SIN3A	3054	HCFC1
	2908	NR3C1	hsa-miR-214	25942	SIN3A	3065	HDAC1
	2908	NR3C1	hsa-miR-214	25942	SIN3A	10014	HDAC5
	2908	NR3C1	hsa-miR-214	25942	SIN3A	22807	IKZF2
	2908	NR3C1	hsa-miR-214	25942	SIN3A	4221	MEN1
	2908	NR3C1	hsa-miR-214	25942	SIN3A	5204	PFDN5
	2908	NR3C1	hsa-miR-214	25942	SIN3A	5931	RBBP7
	2908	NR3C1	hsa-miR-214	25942	SIN3A	6497	SKI
	2908	NR3C1	hsa-miR-214	25942	SIN3A	6498	SKIL
	2908	NR3C1	hsa-miR-214	25942	SIN3A	6595	SMARCA2
	2908	NR3C1	hsa-miR-214	25942	SIN3A	6599	SMARCC1
	2908	NR3C1	hsa-miR-214	25942	SIN3A	6657	SOX2
	2908	NR3C1	hsa-miR-214	25942	SIN3A	6667	SP1
	2908	NR3C1	hsa-miR-214	25942	SIN3A	7157	TP53
	2908	NR3C1	hsa-miR-214	25942	SIN3A	10155	TRIM28
	2908	NR3C1	hsa-miR-214	25942	SIN3A	57659	ZBTB4
	2908	NR3C1	hsa-miR-214	25942	SIN3A	51341	ZBTB7A
	2908	NR3C1	hsa-miR-221	6622	SNCA	8535	CBX4
	2908	NR3C1	hsa-miR-221	6622	SNCA	10602	CDC42EP3
	2908	NR3C1	hsa-miR-221	6622	SNCA	2597	GAPDH
	2908	NR3C1	hsa-miR-221	6622	SNCA	6011	GRK1
	2908	NR3C1	hsa-miR-221	6622	SNCA	2870	GRK6
	2908	NR3C1	hsa-miR-221	6622	SNCA	5595	MAPK3
	2908	NR3C1	hsa-miR-221	6622	SNCA	6620	SNCB
	2908	NR3C1	hsa-miR-221	6622	SNCA	1861	TOR1A
	2908	NR3C1	hsa-miR-221	6622	SNCA	7189	TRAF6
	2908	NR3C1	hsa-miR-221	8723	SNX4	1956	EGFR
	2908	NR3C1	hsa-miR-221	6934	TCF7L2	1499	CTNNB1
	2908	NR3C1	hsa-miR-221	10451	VAV3	1956	EGFR
	5451	POU2F1	hsa-miR-181a	3556	IL1RAP	3654	IRAK1
	5451	POU2F1	hsa-miR-181b	3556	IL1RAP	3654	IRAK1
	5451	POU2F1	hsa-miR-181a	26031	OSBPL3	7529	YWHAB
	5451	POU2F1	hsa-miR-181b	26031	OSBPL3	7529	YWHAB
	5451	POU2F1	hsa-miR-181a	9185	REPS2	29924	EPN1
	5451	POU2F1	hsa-miR-181b	9185	REPS2	29924	EPN1
	5451	POU2F1	hsa-miR-181a	9185	REPS2	2060	EPS15
	5451	POU2F1	hsa-miR-181b	9185	REPS2	2060	EPS15
	5451	POU2F1	hsa-miR-181a	9185	REPS2	10928	RALBP1
	5451	POU2F1	hsa-miR-181b	9185	REPS2	10928	RALBP1
	5451	POU2F1	hsa-miR-181a	5054	SERPINE1	3488	IGFBP5
	5451	POU2F1	hsa-miR-181b	5054	SERPINE1	3488	IGFBP5
	5451	POU2F1	hsa-miR-181a	7045	TGFBI	2335	FN1
	5451	POU2F1	hsa-miR-181b	7045	TGFBI	2335	FN1
	5451	POU2F1	hsa-miR-181a	7099	TLR4	3654	IRAK1
	5451	POU2F1	hsa-miR-181b	7099	TLR4	3654	IRAK1
	5451	POU2F1	hsa-miR-181a	7099	TLR4	7187	TRAF3
	5451	POU2F1	hsa-miR-181b	7099	TLR4	7187	TRAF3
	5451	POU2F1	hsa-miR-181a	7126	TNFAIP1	253980	KCTD13
	5451	POU2F1	hsa-miR-181b	7126	TNFAIP1	253980	KCTD13
	5978	REST	hsa-miR-9-5p	382	ARF6	409	ARRB2
	5978	REST	hsa-miR-9-5p	382	ARF6	9266	CYTH2
	5978	REST	hsa-miR-9-5p	382	ARF6	1725	DHPS
	5978	REST	hsa-miR-9-5p	382	ARF6	1778	DYNC1H1
	5978	REST	hsa-miR-9-5p	382	ARF6	56257	MEPCE
	5978	REST	hsa-miR-9-5p	382	ARF6	8565	YARS
	5978	REST	hsa-miR-9-5p	558	AXL	604	BCL6
	5978	REST	hsa-miR-9-5p	558	AXL	867	CBL
	5978	REST	hsa-miR-9-5p	558	AXL	2621	GAS6
	5978	REST	hsa-miR-9-5p	558	AXL	23371	TENC1
	5978	REST	hsa-miR-9-5p	604	BCL6	2909	ARHGAP35
	5978	REST	hsa-miR-9-5p	604	BCL6	604	BCL6
	5978	REST	hsa-miR-9-5p	604	BCL6	54880	BCOR
	5978	REST	hsa-miR-9-5p	604	BCL6	773	CACNA1A
	5978	REST	hsa-miR-9-5p	604	BCL6	1879	EBF1
	5978	REST	hsa-miR-9-5p	604	BCL6	2051	EPHB6
	5978	REST	hsa-miR-9-5p	604	BCL6	80204	FBXO11
	5978	REST	hsa-miR-9-5p	604	BCL6	6927	HNF1A
	5978	REST	hsa-miR-9-5p	604	BCL6	3725	JUN
	5978	REST	hsa-miR-9-5p	604	BCL6	3726	JUNB
	5978	REST	hsa-miR-9-5p	604	BCL6	3727	JUND
	5978	REST	hsa-miR-9-5p	604	BCL6	9170	LPAR2
	5978	REST	hsa-miR-9-5p	604	BCL6	64761	PARP12
	5978	REST	hsa-miR-9-5p	604	BCL6	5101	PCDH9
	5978	REST	hsa-miR-9-5p	604	BCL6	9517	SPTLC2
	5978	REST	hsa-miR-9-5p	604	BCL6	7528	YY1
	5978	REST	hsa-miR-9-5p	604	BCL6	51341	ZBTB7A
	5978	REST	hsa-miR-9-5p	163882	CNST	5499	PPP1CA
	5978	REST	hsa-miR-9-5p	3280	HES1	2176	FANCC
	5978	REST	hsa-miR-9-5p	3280	HES1	2189	FANCG
	5978	REST	hsa-miR-9-5p	3280	HES1	2273	FHL1
	5978	REST	hsa-miR-9-5p	3280	HES1	10013	HDAC6
	5978	REST	hsa-miR-9-5p	3280	HES1	3320	HSP90AA1
	5978	REST	hsa-miR-9-5p	3280	HES1	11165	NUDT3
	5978	REST	hsa-miR-9-5p	3280	HES1	860	RUNX2
	5978	REST	hsa-miR-9-5p	3556	IL1RAP	54472	TOLLIP
	5978	REST	hsa-miR-9-5p	3655	ITGA6	948	CD36
	5978	REST	hsa-miR-9-5p	3725	JUN	1386	ATF2
	5978	REST	hsa-miR-9-5p	3725	JUN	602	BCL3
	5978	REST	hsa-miR-9-5p	3725	JUN	604	BCL6
	5978	REST	hsa-miR-9-5p	3725	JUN	672	BRCA1
	5978	REST	hsa-miR-9-5p	3725	JUN	1050	CEBPA
	5978	REST	hsa-miR-9-5p	3725	JUN	1385	CREB1
	5978	REST	hsa-miR-9-5p	3725	JUN	1445	CSK
	5978	REST	hsa-miR-9-5p	3725	JUN	1457	CSNK2A1
	5978	REST	hsa-miR-9-5p	3725	JUN	2353	FOS
	5978	REST	hsa-miR-9-5p	3725	JUN	3320	HSP90AA1
	5978	REST	hsa-miR-9-5p	3725	JUN	11143	KAT7
	5978	REST	hsa-miR-9-5p	3725	JUN	4150	MAZ
	5978	REST	hsa-miR-9-5p	3725	JUN	58508	MLL3
	5978	REST	hsa-miR-9-5p	3725	JUN	4654	MYOD1
	5978	REST	hsa-miR-9-5p	3725	JUN	4779	NFE2L1
	5978	REST	hsa-miR-9-5p	3725	JUN	8554	PIAS1
	5978	REST	hsa-miR-9-5p	3725	JUN	64326	RFWD2
	5978	REST	hsa-miR-9-5p	3725	JUN	149603	RNF187
	5978	REST	hsa-miR-9-5p	3725	JUN	860	RUNX2
	5978	REST	hsa-miR-9-5p	3725	JUN	4087	SMAD2
	5978	REST	hsa-miR-9-5p	3725	JUN	6667	SP1
	5978	REST	hsa-miR-9-5p	3725	JUN	7421	VDR
	5978	REST	hsa-miR-9-5p	3728	JUP	1499	CTNNB1
	5978	REST	hsa-miR-9-5p	3728	JUP	56998	CTNNBIP1
	5978	REST	hsa-miR-9-5p	3728	JUP	11331	PHB2
	5978	REST	hsa-miR-9-5p	3728	JUP	11187	PKP3
	5978	REST	hsa-miR-9-5p	3728	JUP	5792	PTPRF
	5978	REST	hsa-miR-9-5p	4641	MYO1C	867	CBL
	5978	REST	hsa-miR-9-5p	22795	NID2	1282	COL4A1
	5978	REST	hsa-miR-9-5p	5159	PDGFRB	1398	CRK
	5978	REST	hsa-miR-9-5p	10769	PLK2	10519	CIB1
	5978	REST	hsa-miR-9-5p	5978	REST	9425	CDYL
	5978	REST	hsa-miR-9-5p	5978	REST	6667	SP1
	5978	REST	hsa-miR-9-5p	10069	RWDD2B	10912	GADD45G
	5978	REST	hsa-miR-9-5p	6513	SLC2A1	811	CALR
	5978	REST	hsa-miR-9-5p	6513	SLC2A1	821	CANX
	5978	REST	hsa-miR-9-5p	7048	TGFBR2	90	ACVR1
	5978	REST	hsa-miR-9-5p	7048	TGFBR2	1499	CTNNB1
	5978	REST	hsa-miR-9-5p	7048	TGFBR2	3320	HSP90AA1
	5978	REST	hsa-miR-9-5p	7048	TGFBR2	4092	SMAD7
	5978	REST	hsa-miR-9-5p	7048	TGFBR2	57154	SMURF1
	5978	REST	hsa-miR-9-5p	7048	TGFBR2	7040	TGFB1
	5978	REST	hsa-miR-9-5p	7048	TGFBR2	7043	TGFB3
	5978	REST	hsa-miR-9-5p	65264	UBE2Z	5499	PPP1CA
	5978	REST	hsa-miR-9-5p	65264	UBE2Z	115992	RNF166
	5978	REST	hsa-miR-9-5p	65264	UBE2Z	10193	RNF41
	5978	REST	hsa-miR-9-5p	65264	UBE2Z	84447	SYVN1
	5978	REST	hsa-miR-9-5p	65264	UBE2Z	80128	TRIM46
	5978	REST	hsa-miR-9-5p	7414	VCL	1499	CTNNB1
	6095	RORA	hsa-miR-214	154810	AMOTL1	154796	AMOT
	6095	RORA	hsa-miR-214	808	CALM3	773	CACNA1A
	6095	RORA	hsa-miR-214	808	CALM3	815	CAMK2A
	6095	RORA	hsa-miR-214	808	CALM3	4651	MYO10
	6095	RORA	hsa-miR-214	9793	CKAP5	773	CACNA1A
	6095	RORA	hsa-miR-214	9793	CKAP5	6867	TACC1
	6095	RORA	hsa-miR-214	9793	CKAP5	10579	TACC2
	6095	RORA	hsa-miR-214	23191	CYFIP1	7534	YWHAZ
	6095	RORA	hsa-miR-214	2273	FHL1	3280	HES1
	6095	RORA	hsa-miR-214	2932	GSK3B	324	APC
	6095	RORA	hsa-miR-214	2932	GSK3B	1059	CENPB
	6095	RORA	hsa-miR-214	2932	GSK3B	51380	CSAD
	6095	RORA	hsa-miR-214	2932	GSK3B	10059	DNM1L
	6095	RORA	hsa-miR-214	2932	GSK3B	7855	FZD5
	6095	RORA	hsa-miR-214	2932	GSK3B	2634	GBP2
	6095	RORA	hsa-miR-214	2932	GSK3B	10642	IGF2BP1
	6095	RORA	hsa-miR-214	2932	GSK3B	8543	LMO4
	6095	RORA	hsa-miR-214	2932	GSK3B	64780	MICAL1
	6095	RORA	hsa-miR-214	2932	GSK3B	5210	PFKFB4
	6095	RORA	hsa-miR-214	2932	GSK3B	5663	PSEN1
	6095	RORA	hsa-miR-214	2932	GSK3B	6166	RPL36AL
	6095	RORA	hsa-miR-214	2932	GSK3B	57731	SPTBN4
	6095	RORA	hsa-miR-214	2932	GSK3B	11171	STRAP
	6095	RORA	hsa-miR-214	2932	GSK3B	7511	XPNPEP1
	6095	RORA	hsa-miR-214	3728	JUP	324	APC
	6095	RORA	hsa-miR-214	3728	JUP	1003	CDH5
	6095	RORA	hsa-miR-214	3728	JUP	1830	DSG3
	6095	RORA	hsa-miR-214	3728	JUP	4794	NFKBIE
	6095	RORA	hsa-miR-214	3801	KIFC3	23327	NEDD4L
	6095	RORA	hsa-miR-214	10783	NEK6	79711	IPO4
	6095	RORA	hsa-miR-214	10783	NEK6	57805	KIAA1967
	6095	RORA	hsa-miR-214	10783	NEK6	4176	MCM7
	6095	RORA	hsa-miR-214	23612	PHLDA3	4670	HNRNPM
	6095	RORA	hsa-miR-214	23612	PHLDA3	79711	IPO4
	6095	RORA	hsa-miR-214	54910	SEMA4C	1742	DLG4
	6095	RORA	hsa-miR-214	6461	SHB	2885	GRB2
	6095	RORA	hsa-miR-214	25942	SIN3A	9759	HDAC4
	6095	RORA	hsa-miR-214	25942	SIN3A	23493	HEY2
	6095	RORA	hsa-miR-214	25942	SIN3A	3320	HSP90AA1
	6095	RORA	hsa-miR-214	25942	SIN3A	64375	IKZF4
	6095	RORA	hsa-miR-214	25942	SIN3A	687	KLF9
	6095	RORA	hsa-miR-214	25942	SIN3A	85509	MBD3L1
	6095	RORA	hsa-miR-214	25942	SIN3A	4221	MEN1
	6095	RORA	hsa-miR-214	25942	SIN3A	9611	NCOR1
	6095	RORA	hsa-miR-214	25942	SIN3A	8473	OGT
	6095	RORA	hsa-miR-214	25942	SIN3A	10419	PRMT5
	6095	RORA	hsa-miR-214	25942	SIN3A	5931	RBBP7
	6095	RORA	hsa-miR-214	25942	SIN3A	5978	REST
	6095	RORA	hsa-miR-214	25942	SIN3A	862	RUNX1T1
	6095	RORA	hsa-miR-214	25942	SIN3A	6498	SKIL
	6095	RORA	hsa-miR-214	25942	SIN3A	6601	SMARCC2
	6095	RORA	hsa-miR-214	25942	SIN3A	10155	TRIM28
	6095	RORA	hsa-miR-214	25942	SIN3A	7421	VDR
	6667	SP1	hsa-miR-130a	154796	AMOT	140735	DYNLL2
	6667	SP1	hsa-miR-130a	154796	AMOT	8825	LIN7A
	6667	SP1	hsa-miR-130a	154796	AMOT	143098	MPP7
	6667	SP1	hsa-miR-9-5p	382	ARF6	408	ARRB1
	6667	SP1	hsa-miR-9-5p	382	ARF6	409	ARRB2
	6667	SP1	hsa-miR-9-5p	382	ARF6	9266	CYTH2
	6667	SP1	hsa-miR-9-5p	382	ARF6	1778	DYNC1H1
	6667	SP1	hsa-miR-9-5p	382	ARF6	23163	GGA3
	6667	SP1	hsa-miR-9-5p	382	ARF6	56257	MEPCE
	6667	SP1	hsa-miR-9-5p	382	ARF6	8565	YARS
	6667	SP1	hsa-miR-9-5p	558	AXL	2885	GRB2
	6667	SP1	hsa-miR-9-5p	558	AXL	6714	SRC
	6667	SP1	hsa-miR-9-5p	604	BCL6	11016	ATF7
	6667	SP1	hsa-miR-9-5p	604	BCL6	53335	BCL11A
	6667	SP1	hsa-miR-9-5p	604	BCL6	54880	BCOR
	6667	SP1	hsa-miR-9-5p	604	BCL6	773	CACNA1A
	6667	SP1	hsa-miR-9-5p	604	BCL6	1107	CHD3
	6667	SP1	hsa-miR-9-5p	604	BCL6	1871	E2F3
	6667	SP1	hsa-miR-9-5p	604	BCL6	1879	EBF1
	6667	SP1	hsa-miR-9-5p	604	BCL6	9451	EIF2AK3
	6667	SP1	hsa-miR-9-5p	604	BCL6	80204	FBXO11
	6667	SP1	hsa-miR-9-5p	604	BCL6	9759	HDAC4
	6667	SP1	hsa-miR-9-5p	604	BCL6	3725	JUN
	6667	SP1	hsa-miR-9-5p	604	BCL6	3726	JUNB
	6667	SP1	hsa-miR-9-5p	604	BCL6	3727	JUND
	6667	SP1	hsa-miR-9-5p	604	BCL6	23303	KIF13B
	6667	SP1	hsa-miR-9-5p	604	BCL6	53615	MBD3
	6667	SP1	hsa-miR-9-5p	604	BCL6	55922	NKRF
	6667	SP1	hsa-miR-9-5p	604	BCL6	8613	PPAP2B
	6667	SP1	hsa-miR-9-5p	604	BCL6	57337	SENP7
	6667	SP1	hsa-miR-9-5p	604	BCL6	9517	SPTLC2
	6667	SP1	hsa-miR-9-5p	604	BCL6	7528	YY1
	6667	SP1	hsa-miR-9-5p	604	BCL6	51341	ZBTB7A
	6667	SP1	hsa-miR-130a	654	BMP6	3725	JUN
	6667	SP1	hsa-miR-9-5p	54918	CMTM6	11221	DUSP10
	6667	SP1	hsa-miR-9-5p	54918	CMTM6	6613	SUMO2
	6667	SP1	hsa-miR-130a	2152	F3	2316	FLNA
	6667	SP1	hsa-miR-130a	2697	GJA1	857	CAV1
	6667	SP1	hsa-miR-130a	2697	GJA1	4734	NEDD4
	6667	SP1	hsa-miR-130a	2697	GJA1	7082	TJP1
	6667	SP1	hsa-miR-9-5p	3280	HES1	2178	FANCE
	6667	SP1	hsa-miR-9-5p	3280	HES1	2597	GAPDH
	6667	SP1	hsa-miR-9-5p	3280	HES1	23493	HEY2
	6667	SP1	hsa-miR-9-5p	3280	HES1	3320	HSP90AA1
	6667	SP1	hsa-miR-9-5p	3280	HES1	3308	HSPA4
	6667	SP1	hsa-miR-9-5p	3280	HES1	11165	NUDT3
	6667	SP1	hsa-miR-9-5p	3280	HES1	860	RUNX2
	6667	SP1	hsa-miR-9-5p	3280	HES1	7529	YWHAB
	6667	SP1	hsa-miR-9-5p	3556	IL1RAP	3654	IRAK1
	6667	SP1	hsa-miR-9-5p	3556	IL1RAP	6774	STAT3
	6667	SP1	hsa-miR-9-5p	3556	IL1RAP	54472	TOLLIP
	6667	SP1	hsa-miR-130a	10207	INADL	9076	CLDN1
	6667	SP1	hsa-miR-9-5p	3655	ITGA6	274	BIN1
	6667	SP1	hsa-miR-9-5p	3655	ITGA6	10755	GIPC1
	6667	SP1	hsa-miR-130a	3708	ITPR1	11160	ERLIN2
	6667	SP1	hsa-miR-130a	3708	ITPR1	7224	TRPC5
	6667	SP1	hsa-miR-9-5p	3725	JUN	408	ARRB1
	6667	SP1	hsa-miR-9-5p	3725	JUN	51008	ASCC1
	6667	SP1	hsa-miR-9-5p	3725	JUN	1386	ATF2
	6667	SP1	hsa-miR-9-5p	3725	JUN	602	BCL3
	6667	SP1	hsa-miR-9-5p	3725	JUN	1107	CHD3
	6667	SP1	hsa-miR-9-5p	3725	JUN	1457	CSNK2A1
	6667	SP1	hsa-miR-9-5p	3725	JUN	1649	DDIT3
	6667	SP1	hsa-miR-9-5p	3725	JUN	2078	ERG
	6667	SP1	hsa-miR-9-5p	3725	JUN	2624	GATA2
	6667	SP1	hsa-miR-9-5p	3725	JUN	2961	GTF2E2
	6667	SP1	hsa-miR-9-5p	3725	JUN	3320	HSP90AA1
	6667	SP1	hsa-miR-9-5p	3725	JUN	5595	MAPK3
	6667	SP1	hsa-miR-9-5p	3725	JUN	4150	MAZ
	6667	SP1	hsa-miR-9-5p	3725	JUN	53615	MBD3
	6667	SP1	hsa-miR-9-5p	3725	JUN	58508	MLL3
	6667	SP1	hsa-miR-9-5p	3725	JUN	4609	MYC
	6667	SP1	hsa-miR-9-5p	3725	JUN	4654	MYOD1
	6667	SP1	hsa-miR-9-5p	3725	JUN	4666	NACA
	6667	SP1	hsa-miR-9-5p	3725	JUN	23054	NCOA6
	6667	SP1	hsa-miR-9-5p	3725	JUN	4779	NFE2L1
	6667	SP1	hsa-miR-9-5p	3725	JUN	2908	NR3C1
	6667	SP1	hsa-miR-9-5p	3725	JUN	401	PHOX2A
	6667	SP1	hsa-miR-9-5p	3725	JUN	8554	PIAS1
	6667	SP1	hsa-miR-9-5p	3725	JUN	9063	PIAS2
	6667	SP1	hsa-miR-9-5p	3725	JUN	5532	PPP3CB
	6667	SP1	hsa-miR-9-5p	3725	JUN	5970	RELA
	6667	SP1	hsa-miR-9-5p	3725	JUN	64326	RFWD2
	6667	SP1	hsa-miR-9-5p	3725	JUN	860	RUNX2
	6667	SP1	hsa-miR-9-5p	3725	JUN	6497	SKI
	6667	SP1	hsa-miR-9-5p	3725	JUN	6689	SPIB
	6667	SP1	hsa-miR-9-5p	3725	JUN	6772	STAT1
	6667	SP1	hsa-miR-9-5p	3725	JUN	6774	STAT3
	6667	SP1	hsa-miR-9-5p	3725	JUN	6778	STAT6
	6667	SP1	hsa-miR-9-5p	3725	JUN	6613	SUMO2
	6667	SP1	hsa-miR-9-5p	3725	JUN	6612	SUMO3
	6667	SP1	hsa-miR-9-5p	3725	JUN	7421	VDR
	6667	SP1	hsa-miR-9-5p	3728	JUP	999	CDH1
	6667	SP1	hsa-miR-9-5p	3728	JUP	1001	CDH3
	6667	SP1	hsa-miR-9-5p	3728	JUP	56998	CTNNBIP1
	6667	SP1	hsa-miR-9-5p	3728	JUP	1824	DSC2
	6667	SP1	hsa-miR-9-5p	3728	JUP	1829	DSG2
	6667	SP1	hsa-miR-9-5p	3728	JUP	11331	PHB2
	6667	SP1	hsa-miR-9-5p	3728	JUP	11187	PKP3
	6667	SP1	hsa-miR-9-5p	3728	JUP	5784	PTPN14
	6667	SP1	hsa-miR-9-5p	3728	JUP	5796	PTPRK
	6667	SP1	hsa-miR-9-5p	3728	JUP	51762	RAB8B
	6667	SP1	hsa-miR-9-5p	3728	JUP	7398	USP1
	6667	SP1	hsa-miR-130a	4153	MBL2	811	CALR
	6667	SP1	hsa-miR-9-5p	4641	MYO1C	9031	BAZ1B
	6667	SP1	hsa-miR-9-5p	4641	MYO1C	10755	GIPC1
	6667	SP1	hsa-miR-9-5p	4641	MYO1C	8467	SMARCA5
	6667	SP1	hsa-miR-9-5p	22795	NID2	2006	ELN
	6667	SP1	hsa-miR-9-5p	22795	NID2	4192	MDK
	6667	SP1	hsa-miR-9-5p	5159	PDGFRB	857	CAV1
	6667	SP1	hsa-miR-9-5p	5159	PDGFRB	1398	CRK
	6667	SP1	hsa-miR-9-5p	5159	PDGFRB	2885	GRB2
	6667	SP1	hsa-miR-9-5p	5159	PDGFRB	4240	MFGE8
	6667	SP1	hsa-miR-9-5p	5159	PDGFRB	30011	SH3KBP1
	6667	SP1	hsa-miR-9-5p	5159	PDGFRB	6464	SHC1
	6667	SP1	hsa-miR-9-5p	5159	PDGFRB	9368	SLC9A3R1
	6667	SP1	hsa-miR-9-5p	5159	PDGFRB	6643	SNX2
	6667	SP1	hsa-miR-9-5p	5159	PDGFRB	6714	SRC
	6667	SP1	hsa-miR-9-5p	5159	PDGFRB	10451	VAV3
	6667	SP1	hsa-miR-9-5p	10769	PLK2	10519	CIB1
	6667	SP1	hsa-miR-9-5p	5978	REST	9759	HDAC4
	6667	SP1	hsa-miR-9-5p	5978	REST	6045	RNF2
	6667	SP1	hsa-miR-9-5p	5978	REST	6601	SMARCC2
	6667	SP1	hsa-miR-9-5p	5978	REST	6605	SMARCE1
	6667	SP1	hsa-miR-130a	6092	ROBO2	7376	NR1H2
	6667	SP1	hsa-miR-130a	6092	ROBO2	9252	RPS6KA5
	6667	SP1	hsa-miR-130a	6252	RTN1	598	BCL2L1
	6667	SP1	hsa-miR-130a	6252	RTN1	84067	FAM160A2
	6667	SP1	hsa-miR-130a	6252	RTN1	79666	PLEKHF2
	6667	SP1	hsa-miR-130a	6252	RTN1	7357	UGCG
	6667	SP1	hsa-miR-9-5p	6513	SLC2A1	811	CALR
	6667	SP1	hsa-miR-9-5p	6513	SLC2A1	10755	GIPC1
	6667	SP1	hsa-miR-9-5p	6513	SLC2A1	6613	SUMO2
	6667	SP1	hsa-miR-130a	6622	SNCA	5414	2004-09-01
	6667	SP1	hsa-miR-130a	6622	SNCA	333	APLP1
	6667	SP1	hsa-miR-130a	6622	SNCA	351	APP
	6667	SP1	hsa-miR-130a	6622	SNCA	8535	CBX4
	6667	SP1	hsa-miR-130a	6622	SNCA	10602	CDC42EP3
	6667	SP1	hsa-miR-130a	6622	SNCA	56882	CDC42SE1
	6667	SP1	hsa-miR-130a	6622	SNCA	2597	GAPDH
	6667	SP1	hsa-miR-130a	6622	SNCA	3308	HSPA4
	6667	SP1	hsa-miR-130a	6622	SNCA	5595	MAPK3
	6667	SP1	hsa-miR-130a	6622	SNCA	4209	MEF2D
	6667	SP1	hsa-miR-130a	6622	SNCA	4734	NEDD4
	6667	SP1	hsa-miR-130a	6622	SNCA	6620	SNCB
	6667	SP1	hsa-miR-130a	6622	SNCA	10273	STUB1
	6667	SP1	hsa-miR-9-5p	5552	SRGN	84722	PSRC1
	6667	SP1	hsa-miR-9-5p	7045	TGFBI	2335	FN1
	6667	SP1	hsa-miR-9-5p	7048	TGFBR2	90	ACVR1
	6667	SP1	hsa-miR-9-5p	7048	TGFBR2	3320	HSP90AA1
	6667	SP1	hsa-miR-9-5p	7048	TGFBR2	4092	SMAD7
	6667	SP1	hsa-miR-9-5p	7048	TGFBR2	57154	SMURF1
	6667	SP1	hsa-miR-9-5p	7048	TGFBR2	7040	TGFB1
	6667	SP1	hsa-miR-130a	146691	TOM1L2	4734	NEDD4
	6667	SP1	hsa-miR-130a	146691	TOM1L2	54472	TOLLIP
	6667	SP1	hsa-miR-9-5p	65264	UBE2Z	6596	HLTF
	6667	SP1	hsa-miR-9-5p	65264	UBE2Z	79666	PLEKHF2
	6667	SP1	hsa-miR-9-5p	65264	UBE2Z	80128	TRIM46
	6667	SP1	hsa-miR-9-5p	7414	VCL	999	CDH1
	6667	SP1	hsa-miR-9-5p	7414	VCL	10580	SORBS1
	6667	SP1	hsa-miR-9-5p	7414	VCL	7041	TGFB1I1
	6774	STAT3	hsa-miR-21-3p	654	BMP6	93	ACVR2B
	6774	STAT3	hsa-miR-21-3p	654	BMP6	659	BMPR2
	6774	STAT3	hsa-miR-21-3p	654	BMP6	5921	RASA1
	6774	STAT3	hsa-miR-21-3p	675	BRCA2	545	ATR
	6774	STAT3	hsa-miR-21-3p	675	BRCA2	3014	H2AFX
	6774	STAT3	hsa-miR-21-3p	675	BRCA2	10362	HMG20B
	6774	STAT3	hsa-miR-21-3p	675	BRCA2	24137	KIF4A
	6774	STAT3	hsa-miR-21-3p	675	BRCA2	79728	PALB2
	6774	STAT3	hsa-miR-21-3p	675	BRCA2	5378	PMS1
	6774	STAT3	hsa-miR-21-3p	1499	CTNNB1	139285	AMER1
	6774	STAT3	hsa-miR-21-3p	1499	CTNNB1	2064	ERBB2
	6774	STAT3	hsa-miR-21-3p	1499	CTNNB1	4582	MUC1
	6774	STAT3	hsa-miR-21-3p	1499	CTNNB1	5122	PCSK1
	6774	STAT3	hsa-miR-21-3p	1499	CTNNB1	5295	PIK3R1
	6774	STAT3	hsa-miR-21-3p	1499	CTNNB1	5796	PTPRK
	6774	STAT3	hsa-miR-21-3p	1499	CTNNB1	51762	RAB8B
	6774	STAT3	hsa-miR-21-3p	1499	CTNNB1	4092	SMAD7
	6774	STAT3	hsa-miR-21-3p	1499	CTNNB1	10140	TOB1
	6774	STAT3	hsa-miR-21-3p	2690	GHR	1154	CISH
	6774	STAT3	hsa-miR-21-3p	2690	GHR	5295	PIK3R1
	6774	STAT3	hsa-miR-21-3p	2690	GHR	5771	PTPN2
	6774	STAT3	hsa-miR-21-3p	2690	GHR	8835	SOCS2
	6774	STAT3	hsa-miR-21-3p	2690	GHR	9021	SOCS3
	6774	STAT3	hsa-miR-21-3p	2697	GJA1	2060	EPS15
	6774	STAT3	hsa-miR-21-3p	2893	GRIA4	23426	GRIP1
	6774	STAT3	hsa-miR-21-3p	5071	PARK2	2060	EPS15
	6774	STAT3	hsa-miR-21-3p	5071	PARK2	6493	SIM2
	6774	STAT3	hsa-miR-21-3p	9601	PDIA4	598	BCL2L1
	6774	STAT3	hsa-miR-21-3p	9601	PDIA4	3014	H2AFX
	6774	STAT3	hsa-miR-21-3p	27330	RPS6KA6	10153	CEBPZ
	6774	STAT3	hsa-miR-21-3p	27330	RPS6KA6	1059	CENPB
	6774	STAT3	hsa-miR-21-3p	27330	RPS6KA6	8543	LMO4
	6774	STAT3	hsa-miR-21-3p	27330	RPS6KA6	9862	MED24
	6774	STAT3	hsa-miR-21-3p	27330	RPS6KA6	7770	ZNF227
	6774	STAT3	hsa-miR-21-3p	6549	SLC9A2	5921	RASA1
	6774	STAT3	hsa-miR-21-3p	10451	VAV3	387	RHOA
	7157	TP53	hsa-miR-130a	154796	AMOT	140735	DYNLL2
	7157	TP53	hsa-miR-130a	154796	AMOT	221937	FOXK1
	7157	TP53	hsa-miR-130a	154796	AMOT	8825	LIN7A
	7157	TP53	hsa-miR-130a	154796	AMOT	143098	MPP7
	7157	TP53	hsa-miR-9-5p	382	ARF6	23647	ARFIP2
	7157	TP53	hsa-miR-9-5p	558	AXL	23371	TENC1
	7157	TP53	hsa-miR-9-5p	604	BCL6	2909	ARHGAP35
	7157	TP53	hsa-miR-9-5p	604	BCL6	1871	E2F3
	7157	TP53	hsa-miR-9-5p	604	BCL6	3065	HDAC1
	7157	TP53	hsa-miR-9-5p	604	BCL6	3726	JUNB
	7157	TP53	hsa-miR-9-5p	604	BCL6	5101	PCDH9
	7157	TP53	hsa-miR-130a	654	BMP6	93	ACVR2B
	7157	TP53	hsa-miR-130a	654	BMP6	659	BMPR2
	7157	TP53	hsa-miR-9-5p	54918	CMTM6	11221	DUSP10
	7157	TP53	hsa-miR-130a	2697	GJA1	857	CAV1
	7157	TP53	hsa-miR-130a	2697	GJA1	2700	GJA3
	7157	TP53	hsa-miR-130a	2697	GJA1	56893	UBQLN4
	7157	TP53	hsa-miR-9-5p	3280	HES1	2273	FHL1
	7157	TP53	hsa-miR-9-5p	3280	HES1	3065	HDAC1
	7157	TP53	hsa-miR-9-5p	3556	IL1RAP	6774	STAT3
	7157	TP53	hsa-miR-130a	3708	ITPR1	596	BCL2
	7157	TP53	hsa-miR-130a	3708	ITPR1	9478	CABP1
	7157	TP53	hsa-miR-130a	3708	ITPR1	2036	EPB41L1
	7157	TP53	hsa-miR-130a	3708	ITPR1	387	RHOA
	7157	TP53	hsa-miR-130a	3708	ITPR1	7221	TRPC2
	7157	TP53	hsa-miR-9-5p	3725	JUN	1026	CDKN1A
	7157	TP53	hsa-miR-9-5p	3725	JUN	1050	CEBPA
	7157	TP53	hsa-miR-9-5p	3725	JUN	1445	CSK
	7157	TP53	hsa-miR-9-5p	3725	JUN	1649	DDIT3
	7157	TP53	hsa-miR-9-5p	3725	JUN	2114	ETS2
	7157	TP53	hsa-miR-9-5p	3725	JUN	8061	FOSL1
	7157	TP53	hsa-miR-9-5p	3725	JUN	2355	FOSL2
	7157	TP53	hsa-miR-9-5p	3725	JUN	3065	HDAC1
	7157	TP53	hsa-miR-9-5p	3725	JUN	5595	MAPK3
	7157	TP53	hsa-miR-9-5p	3725	JUN	5601	MAPK9
	7157	TP53	hsa-miR-9-5p	3725	JUN	4150	MAZ
	7157	TP53	hsa-miR-9-5p	3725	JUN	2516	NR5A1
	7157	TP53	hsa-miR-9-5p	3725	JUN	401	PHOX2A
	7157	TP53	hsa-miR-9-5p	3725	JUN	6689	SPIB
	7157	TP53	hsa-miR-9-5p	3725	JUN	6774	STAT3
	7157	TP53	hsa-miR-9-5p	3725	JUN	6778	STAT6
	7157	TP53	hsa-miR-9-5p	3725	JUN	7153	TOP2A
	7157	TP53	hsa-miR-9-5p	3728	JUP	324	APC
	7157	TP53	hsa-miR-9-5p	3728	JUP	1001	CDH3
	7157	TP53	hsa-miR-9-5p	3728	JUP	1499	CTNNB1
	7157	TP53	hsa-miR-9-5p	3728	JUP	56998	CTNNBIP1
	7157	TP53	hsa-miR-130a	8543	LMO4	10522	DEAF1
	7157	TP53	hsa-miR-130a	8543	LMO4	2099	ESR1
	7157	TP53	hsa-miR-130a	8543	LMO4	1647	GADD45A
	7157	TP53	hsa-miR-130a	8543	LMO4	3065	HDAC1
	7157	TP53	hsa-miR-130a	4153	MBL2	811	CALR
	7157	TP53	hsa-miR-9-5p	5159	PDGFRB	857	CAV1
	7157	TP53	hsa-miR-9-5p	5159	PDGFRB	6643	SNX2
	7157	TP53	hsa-miR-9-5p	5159	PDGFRB	10451	VAV3
	7157	TP53	hsa-miR-9-5p	5978	REST	3065	HDAC1
	7157	TP53	hsa-miR-130a	6092	ROBO2	7376	NR1H2
	7157	TP53	hsa-miR-130a	6252	RTN1	598	BCL2L1
	7157	TP53	hsa-miR-130a	6252	RTN1	55869	HDAC8
	7157	TP53	hsa-miR-130a	6252	RTN1	7357	UGCG
	7157	TP53	hsa-miR-130a	23314	SATB2	9219	MTA2
	7157	TP53	hsa-miR-9-5p	6513	SLC2A1	811	CALR
	7157	TP53	hsa-miR-130a	6622	SNCA	5414	2004-09-01
	7157	TP53	hsa-miR-130a	6622	SNCA	572	BAD
	7157	TP53	hsa-miR-130a	6622	SNCA	581	BAX
	7157	TP53	hsa-miR-130a	6622	SNCA	23710	GABARAPL1
	7157	TP53	hsa-miR-130a	6622	SNCA	57179	KIAA1191
	7157	TP53	hsa-miR-130a	6622	SNCA	5595	MAPK3
	7157	TP53	hsa-miR-130a	6622	SNCA	6620	SNCB
	7157	TP53	hsa-miR-130a	6622	SNCA	1861	TOR1A
	7157	TP53	hsa-miR-130a	6622	SNCA	7385	UQCRC2
	7157	TP53	hsa-miR-9-5p	7048	TGFBR2	1499	CTNNB1
	7157	TP53	hsa-miR-9-5p	7048	TGFBR2	64750	SMURF2
	7157	TP53	hsa-miR-9-5p	65264	UBE2Z	5913	RAPSN
	7157	TP53	hsa-miR-9-5p	65264	UBE2Z	255488	RNF144B
	7157	TP53	hsa-miR-9-5p	65264	UBE2Z	84447	SYVN1
	7157	TP53	hsa-miR-9-5p	65264	UBE2Z	80128	TRIM46
	7157	TP53	hsa-miR-9-5p	7414	VCL	1499	CTNNB1
	7391	USF1	hsa-miR-138	23157	2006-09-01	10435	CDC42EP2
	7391	USF1	hsa-miR-138	134	ADORA1	1812	DRD1
	7391	USF1	hsa-miR-138	54918	CMTM6	23400	ATP13A2
	7391	USF1	hsa-miR-138	23191	CYFIP1	4691	NCL
	7391	USF1	hsa-miR-138	23191	CYFIP1	55660	PRPF40A
	7391	USF1	hsa-miR-138	4641	MYO1C	9031	BAZ1B
	7391	USF1	hsa-miR-138	4851	NOTCH1	773	CACNA1A
	7391	USF1	hsa-miR-138	4851	NOTCH1	7528	YY1
	7391	USF1	hsa-miR-138	5663	PSEN1	51107	APH1A
	7391	USF1	hsa-miR-138	5663	PSEN1	30818	KCNIP3
	7391	USF1	hsa-miR-138	5914	RARA	8289	ARID1A
	7391	USF1	hsa-miR-138	5914	RARA	1647	GADD45A
	7391	USF1	hsa-miR-138	5914	RARA	50805	IRX4
	7391	USF1	hsa-miR-138	5914	RARA	6497	SKI
	7391	USF1	hsa-miR-138	5914	RARA	22954	TRIM32
	7391	USF1	hsa-miR-138	25942	SIN3A	9031	BAZ1B
	7391	USF1	hsa-miR-138	25942	SIN3A	255877	BCL6B
	7391	USF1	hsa-miR-138	25942	SIN3A	1874	E2F4
	7391	USF1	hsa-miR-138	25942	SIN3A	2874	GPS2
	7391	USF1	hsa-miR-138	25942	SIN3A	3054	HCFC1
	7391	USF1	hsa-miR-138	25942	SIN3A	8462	KLF11
	7391	USF1	hsa-miR-138	25942	SIN3A	4221	MEN1
	7391	USF1	hsa-miR-138	25942	SIN3A	4297	MLL
	7391	USF1	hsa-miR-138	25942	SIN3A	51132	RLIM
	7391	USF1	hsa-miR-138	25942	SIN3A	6497	SKI
	7391	USF1	hsa-miR-138	25942	SIN3A	6599	SMARCC1
	7391	USF1	hsa-miR-138	25942	SIN3A	10155	TRIM28
	7391	USF1	hsa-miR-138	25942	SIN3A	57659	ZBTB4
	7391	USF1	hsa-miR-138	6495	SIX1	6497	SKI
	7391	USF1	hsa-miR-138	10617	STAMBP	27243	CHMP2A
	7528	YY1	hsa-miR-130a	154796	AMOT	221937	FOXK1
	7528	YY1	hsa-miR-130a	154796	AMOT	3607	FOXK2
	7528	YY1	hsa-miR-130a	154796	AMOT	5563	PRKAA2
	7528	YY1	hsa-miR-130a	154796	AMOT	8237	USP11
	7528	YY1	hsa-miR-130a	654	BMP6	93	ACVR2B
	7528	YY1	hsa-miR-130a	654	BMP6	859	CAV3
	7528	YY1	hsa-miR-130a	2697	GJA1	857	CAV1
	7528	YY1	hsa-miR-130a	2697	GJA1	2060	EPS15
	7528	YY1	hsa-miR-130a	2697	GJA1	5598	MAPK7
	7528	YY1	hsa-miR-130a	10207	INADL	9076	CLDN1
	7528	YY1	hsa-miR-130a	3708	ITPR1	596	BCL2
	7528	YY1	hsa-miR-130a	3708	ITPR1	387	RHOA
	7528	YY1	hsa-miR-130a	3708	ITPR1	7222	TRPC3
	7528	YY1	hsa-miR-130a	8543	LMO4	672	BRCA1
	7528	YY1	hsa-miR-130a	8543	LMO4	10522	DEAF1
	7528	YY1	hsa-miR-130a	8543	LMO4	8861	LDB1
	7528	YY1	hsa-miR-130a	8543	LMO4	5347	PLK1
	7528	YY1	hsa-miR-130a	8543	LMO4	8600	TNFSF11
	7528	YY1	hsa-miR-130a	4153	MBL2	811	CALR
	7528	YY1	hsa-miR-130a	6092	ROBO2	1363	CPE
	7528	YY1	hsa-miR-130a	6092	ROBO2	3164	NR4A1
	7528	YY1	hsa-miR-130a	6252	RTN1	598	BCL2L1
	7528	YY1	hsa-miR-130a	6252	RTN1	84067	FAM160A2
	7528	YY1	hsa-miR-130a	6546	SLC8A1	859	CAV3
	7528	YY1	hsa-miR-130a	6622	SNCA	351	APP
	7528	YY1	hsa-miR-130a	6622	SNCA	581	BAX
	7528	YY1	hsa-miR-130a	6622	SNCA	8535	CBX4
	7528	YY1	hsa-miR-130a	6622	SNCA	1019	CDK4
	7528	YY1	hsa-miR-130a	6622	SNCA	2039	EPB49
	7528	YY1	hsa-miR-130a	6622	SNCA	6011	GRK1
	7528	YY1	hsa-miR-130a	6622	SNCA	5595	MAPK3
	7528	YY1	hsa-miR-130a	6622	SNCA	4137	MAPT
	7528	YY1	hsa-miR-130a	6622	SNCA	5071	PARK2
	7528	YY1	hsa-miR-130a	6622	SNCA	51150	SDF4
	7528	YY1	hsa-miR-130a	6622	SNCA	6711	SPTBN1
	7528	YY1	hsa-miR-130a	6622	SNCA	10273	STUB1
	7528	YY1	hsa-miR-130a	6622	SNCA	1861	TOR1A
	7528	YY1	hsa-miR-130a	6622	SNCA	7385	UQCRC2
	7546	ZIC2	hsa-miR-214	154810	AMOTL1	154796	AMOT
	7546	ZIC2	hsa-miR-9-5p	382	ARF6	8546	AP3B1
	7546	ZIC2	hsa-miR-9-5p	382	ARF6	408	ARRB1
	7546	ZIC2	hsa-miR-9-5p	382	ARF6	409	ARRB2
	7546	ZIC2	hsa-miR-9-5p	382	ARF6	10128	LRPPRC
	7546	ZIC2	hsa-miR-9-5p	382	ARF6	56257	MEPCE
	7546	ZIC2	hsa-miR-9-5p	382	ARF6	8565	YARS
	7546	ZIC2	hsa-miR-9-5p	558	AXL	23371	TENC1
	7546	ZIC2	hsa-miR-9-5p	604	BCL6	255877	BCL6B
	7546	ZIC2	hsa-miR-9-5p	604	BCL6	54880	BCOR
	7546	ZIC2	hsa-miR-9-5p	604	BCL6	773	CACNA1A
	7546	ZIC2	hsa-miR-9-5p	604	BCL6	1387	CREBBP
	7546	ZIC2	hsa-miR-9-5p	604	BCL6	10014	HDAC5
	7546	ZIC2	hsa-miR-9-5p	604	BCL6	3727	JUND
	7546	ZIC2	hsa-miR-9-5p	604	BCL6	23162	MAPK8IP3
	7546	ZIC2	hsa-miR-9-5p	604	BCL6	55922	NKRF
	7546	ZIC2	hsa-miR-9-5p	604	BCL6	6608	SMO
	7546	ZIC2	hsa-miR-9-5p	604	BCL6	7528	YY1
	7546	ZIC2	hsa-miR-9-5p	604	BCL6	7704	ZBTB16
	7546	ZIC2	hsa-miR-9-5p	604	BCL6	51341	ZBTB7A
	7546	ZIC2	hsa-miR-9-5p	604	BCL6	23613	ZMYND8
	7546	ZIC2	hsa-miR-214	808	CALM3	773	CACNA1A
	7546	ZIC2	hsa-miR-214	9793	CKAP5	773	CACNA1A
	7546	ZIC2	hsa-miR-214	9793	CKAP5	56257	MEPCE
	7546	ZIC2	hsa-miR-214	9793	CKAP5	10579	TACC2
	7546	ZIC2	hsa-miR-214	23191	CYFIP1	7534	YWHAZ
	7546	ZIC2	hsa-miR-214	1874	E2F4	3054	HCFC1
	7546	ZIC2	hsa-miR-214	1874	E2F4	3398	ID2
	7546	ZIC2	hsa-miR-214	1874	E2F4	2648	KAT2A
	7546	ZIC2	hsa-miR-214	1874	E2F4	23429	RYBP
	7546	ZIC2	hsa-miR-214	2273	FHL1	3280	HES1
	7546	ZIC2	hsa-miR-214	2273	FHL1	10628	TXNIP
	7546	ZIC2	hsa-miR-214	27086	FOXP1	57459	GATAD2B
	7546	ZIC2	hsa-miR-214	2932	GSK3B	23205	ACSBG1
	7546	ZIC2	hsa-miR-214	2932	GSK3B	408	ARRB1
	7546	ZIC2	hsa-miR-214	2932	GSK3B	57662	CAMSAP3
	7546	ZIC2	hsa-miR-214	2932	GSK3B	11258	DCTN3
	7546	ZIC2	hsa-miR-214	2932	GSK3B	1978	EIF4EBP1
	7546	ZIC2	hsa-miR-214	2932	GSK3B	7957	EPM2A
	7546	ZIC2	hsa-miR-214	2932	GSK3B	7855	FZD5
	7546	ZIC2	hsa-miR-214	2932	GSK3B	10642	IGF2BP1
	7546	ZIC2	hsa-miR-214	2932	GSK3B	4134	MAP4
	7546	ZIC2	hsa-miR-214	2932	GSK3B	58526	MID1IP1
	7546	ZIC2	hsa-miR-214	2932	GSK3B	4851	NOTCH1
	7546	ZIC2	hsa-miR-214	2932	GSK3B	5770	PTPN1
	7546	ZIC2	hsa-miR-214	2932	GSK3B	93109	TMEM44
	7546	ZIC2	hsa-miR-9-5p	3280	HES1	2273	FHL1
	7546	ZIC2	hsa-miR-9-5p	3725	JUN	408	ARRB1
	7546	ZIC2	hsa-miR-9-5p	3725	JUN	51008	ASCC1
	7546	ZIC2	hsa-miR-9-5p	3725	JUN	1387	CREBBP
	7546	ZIC2	hsa-miR-9-5p	3725	JUN	83737	ITCH
	7546	ZIC2	hsa-miR-9-5p	3725	JUN	5601	MAPK9
	7546	ZIC2	hsa-miR-9-5p	3725	JUN	4150	MAZ
	7546	ZIC2	hsa-miR-9-5p	3725	JUN	58508	MLL3
	7546	ZIC2	hsa-miR-9-5p	3725	JUN	23054	NCOA6
	7546	ZIC2	hsa-miR-9-5p	3725	JUN	4779	NFE2L1
	7546	ZIC2	hsa-miR-9-5p	3725	JUN	4800	NFYA
	7546	ZIC2	hsa-miR-9-5p	3725	JUN	6778	STAT6
	7546	ZIC2	hsa-miR-9-5p	3728	JUP	999	CDH1
	7546	ZIC2	hsa-miR-214	3728	JUP	999	CDH1
	7546	ZIC2	hsa-miR-9-5p	3728	JUP	56998	CTNNBIP1
	7546	ZIC2	hsa-miR-214	3728	JUP	56998	CTNNBIP1
	7546	ZIC2	hsa-miR-9-5p	3728	JUP	1832	DSP
	7546	ZIC2	hsa-miR-214	3728	JUP	1832	DSP
	7546	ZIC2	hsa-miR-9-5p	3728	JUP	2064	ERBB2
	7546	ZIC2	hsa-miR-214	3728	JUP	2064	ERBB2
	7546	ZIC2	hsa-miR-9-5p	3728	JUP	11187	PKP3
	7546	ZIC2	hsa-miR-214	3728	JUP	11187	PKP3
	7546	ZIC2	hsa-miR-9-5p	3728	JUP	5784	PTPN14
	7546	ZIC2	hsa-miR-214	3728	JUP	5784	PTPN14
	7546	ZIC2	hsa-miR-9-5p	3728	JUP	6934	TCF7L2
	7546	ZIC2	hsa-miR-214	3728	JUP	6934	TCF7L2
	7546	ZIC2	hsa-miR-214	9020	MAP3K14	4791	NFKB2
	7546	ZIC2	hsa-miR-214	9020	MAP3K14	4792	NFKBIA
	7546	ZIC2	hsa-miR-9-5p	4641	MYO1C	9031	BAZ1B
	7546	ZIC2	hsa-miR-214	10783	NEK6	10128	LRPPRC
	7546	ZIC2	hsa-miR-9-5p	5159	PDGFRB	857	CAV1
	7546	ZIC2	hsa-miR-9-5p	5159	PDGFRB	1398	CRK
	7546	ZIC2	hsa-miR-214	23612	PHLDA3	10128	LRPPRC
	7546	ZIC2	hsa-miR-214	23612	PHLDA3	6748	SSR4
	7546	ZIC2	hsa-miR-214	27434	POLM	11065	UBE2C
	7546	ZIC2	hsa-miR-9-5p	5978	REST	10014	HDAC5
	7546	ZIC2	hsa-miR-9-5p	10069	RWDD2B	10912	GADD45G
	7546	ZIC2	hsa-miR-214	10069	RWDD2B	10912	GADD45G
	7546	ZIC2	hsa-miR-214	54910	SEMA4C	1740	DLG2
	7546	ZIC2	hsa-miR-214	54910	SEMA4C	1742	DLG4
	7546	ZIC2	hsa-miR-214	6461	SHB	1398	CRK
	7546	ZIC2	hsa-miR-214	6461	SHB	7535	ZAP70
	7546	ZIC2	hsa-miR-214	25942	SIN3A	9031	BAZ1B
	7546	ZIC2	hsa-miR-214	25942	SIN3A	255877	BCL6B
	7546	ZIC2	hsa-miR-214	25942	SIN3A	3054	HCFC1
	7546	ZIC2	hsa-miR-214	25942	SIN3A	10014	HDAC5
	7546	ZIC2	hsa-miR-214	25942	SIN3A	3398	ID2
	7546	ZIC2	hsa-miR-214	25942	SIN3A	22807	IKZF2
	7546	ZIC2	hsa-miR-214	25942	SIN3A	10661	KLF1
	7546	ZIC2	hsa-miR-214	25942	SIN3A	51621	KLF13
	7546	ZIC2	hsa-miR-214	25942	SIN3A	4094	MAF
	7546	ZIC2	hsa-miR-214	25942	SIN3A	10933	MORF4L1
	7546	ZIC2	hsa-miR-214	25942	SIN3A	4821	NKX2-2
	7546	ZIC2	hsa-miR-214	25942	SIN3A	79595	SAP130
	7546	ZIC2	hsa-miR-214	25942	SIN3A	6657	SOX2
	7546	ZIC2	hsa-miR-214	25942	SIN3A	7704	ZBTB16
	7546	ZIC2	hsa-miR-214	25942	SIN3A	57659	ZBTB4
	7546	ZIC2	hsa-miR-214	25942	SIN3A	51341	ZBTB7A
	7546	ZIC2	hsa-miR-9-5p	6513	SLC2A1	2923	PDIA3
	7546	ZIC2	hsa-miR-9-5p	6513	SLC2A1	2185	PTK2B
	7546	ZIC2	hsa-miR-9-5p	7048	TGFBR2	7040	TGFB1
	7546	ZIC2	hsa-miR-9-5p	65264	UBE2Z	57484	RNF150
	7546	ZIC2	hsa-miR-9-5p	65264	UBE2Z	84447	SYVN1
	7546	ZIC2	hsa-miR-9-5p	65264	UBE2Z	80128	TRIM46
	7546	ZIC2	hsa-miR-9-5p	7414	VCL	999	CDH1
	7546	ZIC2	hsa-miR-9-5p	7414	VCL	2934	GSN
