# Supplementary material for: How MicroRNA and Transcription Factor Co-regulatory Networks Affect Osteosarcoma Cell Proliferation
Source: PLoS Comput Biol. 2013 Aug 29;9(8):e1003210. doi: 10.1371/journal.pcbi.1003210 (PMC3757060; doi:10.1371/journal.pcbi.1003210)
Supplement: Table S7 — Over-represented KEGG pathways. (XLS) [file pcbi.1003210.s014.xls]

## Sheet: TableS7
Cluster	KEGG pathway	FDR
C1	Pathways in cancer	4.8x10-06
	Prostate cancer	5.2x10-06
	Cell cycle	2.1x10-05
	Basal transcription factors	6.0x10-04
	Chronic myeloid leukemia	1.8x10-03
	Small cell lung cancer	6.3x10-03
	B cell receptor signaling pathway	7.2x10-02
	Neurotrophin signaling pathway	7.2x10-02
C2	Pathways in cancer	6.4x10-24
	Chronic myeloid leukemia	3.8x10-13
	Pancreatic cancer	1.3x10-12
	Colorectal cancer	1.5x10-11
	Neurotrophin signaling pathway	1.0x10-09
	Focal adhesion	1.1x10-09
	ErbB signaling pathway	1.1x10-07
	Acute myeloid leukemia	2.3x10-07
	Adherens junction	2.7x10-07
	Wnt signaling pathway	3.3x10-07
	T cell receptor signaling pathway	6.2x10-07
	Prostate cancer	1.1x10-06
	Endometrial cancer	1.1x10-06
	TGF-beta signaling pathway	3.9x10-06
	Cell cycle	4.4x10-06
	MAPK signaling pathway	4.8x10-05
	Small cell lung cancer	5.6x10-05
	Insulin signaling pathway	1.5x10-03
	Glioma	1.8x10-03
	Ubiquitin mediated proteolysis	2.0x10-03
	Endocytosis	2.2x10-03
	Notch signaling pathway	6.4x10-03
	B cell receptor signaling pathway	2.1x10-02
	Chemokine signaling pathway	2.6x10-02
	Non-small cell lung cancer	3.3x10-02
	Fc gamma R-mediated phagocytosis	3.5x10-02
